# Supplementary material for: Investigating the Role of Auditory and Tactile Modalities in Violin Quality Evaluation
Source: PLoS One. 2014 Dec 4;9(12):e112552. doi: 10.1371/journal.pone.0112552 (PMC4256376; doi:10.1371/journal.pone.0112552)
Supplement: Dataset S1 — Preference ratings. Results table of the 20 subjects (column 1) across the 3 sensory feedback conditions (N, noA, noT in column 2). The preference ratings of the 5 violins (order VA, VB, VC, VD, VE) are indicated in columns 3∶7. (TXT) [file pone.0112552.s003.txt]

Subject	Condition	VA	VB	VC	VD	VE
1	N	0.308740	0.648760	0.731400	0.850650	0.560210
2	N	0.353600	0.919130	0.275680	0.772730	0.534240
3	N	0.163520	0.275680	0.981700	0.482290	0.881350
4	N	0.119830	0.531880	0.328810	0.718420	0.894330
5	N	0.975800	0.600350	0.021842	0.926210	0.849470
6	N	0.004132	0.346520	0.601530	0.725500	0.999410
7	N	0.648760	0.410270	0.980520	0.448050	0.054900
8	N	0.019481	0.105670	0.986420	0.403190	0.685360
9	N	0.014758	0.317000	0.919130	0.267410	0.940380
10	N	0.037190	0.404370	0.605080	0.980520	0.789260
11	N	0.000590	0.590910	0.806970	0.993510	0.198940
12	N	0.293390	0.074970	0.963990	0.768000	0.141090
13	N	0.002952	0.914400	0.992330	0.142270	0.292210
14	N	0.249700	0.393740	0.000590	0.999410	0.792800
15	N	0.000590	0.798700	0.503540	0.999410	0.999410
16	N	0.559030	0.095041	0.889610	0.827040	0.695990
17	N	0.472850	0.005313	0.516530	0.981700	0.559030
18	N	0.374850	0.561390	0.628690	0.719600	0.742030
19	N	0.742030	0.001771	0.235540	0.999410	0.900240
20	N	0.515350	0.766820	0.904960	0.051358	0.217830
1	noA	0.501180	0.890790	0.302830	0.782170	0.646400
2	noA	0.734950	0.831760	0.348880	0.563750	0.412630
3	noA	0.712510	0.500000	0.930930	0.073790	0.317000
4	noA	0.110390	0.903780	0.311100	0.511810	0.704250
5	noA	0.978160	0.500000	0.020661	0.887250	0.704250
6	noA	0.000000	0.000000	0.000000	0.000000	0.000000
7	noA	0.309920	0.739670	0.883710	0.666470	0.548410
8	noA	0.442150	0.073790	0.975800	0.621610	0.267410
9	noA	0.701890	0.416170	0.876620	0.942740	0.769190
10	noA	0.374850	0.736130	0.213110	0.897870	0.590910
11	noA	0.796340	0.208380	0.987600	0.503540	0.005313
12	noA	0.710150	0.364230	0.873080	0.028926	0.209560
13	noA	0.201300	0.995870	0.758560	0.433880	0.000590
14	noA	0.507080	0.842380	0.453960	0.557850	0.406730
15	noA	0.783350	0.904960	0.999410	0.713700	0.502360
16	noA	0.559030	0.244980	0.829400	0.752660	0.648760
17	noA	0.540140	0.067887	0.851830	0.500000	0.575560
18	noA	0.723140	0.269780	0.232000	0.808150	0.847110
19	noA	0.999410	0.654660	0.868360	0.738490	0.082054
20	noA	0.814050	0.257970	0.561390	0.084416	0.756200
1	noT	0.291030	0.760920	0.654660	0.538960	0.902600
2	noT	0.432700	0.982880	0.338250	0.653480	0.373670
3	noT	0.045455	0.491740	0.980520	0.867180	0.299290
4	noT	0.309920	0.102130	0.894330	0.815230	0.498820
5	noT	0.938020	0.543680	0.023022	0.843570	0.981700
6	noT	0.687720	0.502360	0.596810	0.000590	0.997050
7	noT	0.904960	0.710150	0.207200	0.553130	0.793980
8	noT	0.036009	0.266230	0.915580	0.524790	0.971070
9	noT	0.390200	0.037190	0.778630	0.900240	0.651120
10	noT	0.279220	0.134000	0.606260	0.837660	0.974620
11	noT	0.500000	0.240260	0.000590	0.843570	0.999410
12	noT	0.020661	0.626330	0.895510	0.557850	0.360680
13	noT	0.895510	0.997050	0.200120	0.007674	0.398470
14	noT	0.551950	0.641680	0.000590	0.999410	0.097403
15	noT	0.001771	0.998230	0.620430	0.293390	0.858910
16	noT	0.355960	0.099764	0.600350	0.790440	0.691260
17	noT	0.907320	0.020661	0.392560	0.520070	0.733770
18	noT	0.288670	0.805790	0.776270	0.691260	0.563750
19	noT	0.835300	0.001771	0.988780	0.368950	0.778630
20	noT	0.403190	0.760920	0.917950	0.239080	0.073790
