# Supplementary material for: Investigating the Role of Auditory and Tactile Modalities in Violin Quality Evaluation
Source: PLoS One. 2014 Dec 4;9(12):e112552. doi: 10.1371/journal.pone.0112552 (PMC4256376; doi:10.1371/journal.pone.0112552)
Supplement: Dataset S2 — Criteria ratings and overall quality ratings. Results table of the 20 subjects (column 1) over the 3 sensory feedback conditions (N, noA, noT in column 2), and the 5 violins (column 3) across the 9 criteria including « overall quality » (column 4). The following columns (5∶11) correspond to the ratings of each criterion magnitude, relevance and importance (see section procedure). Column 12 is relevant only for the overall quality ratings. (TXT) [file pone.0112552.s004.txt]

Subject	Condition	Violin	Criterion	CriterionMagnitude	Relevant	Irrelevant	CriterionImportance	Irrelevant_OnThisViolin	Irrelevant_PlayingCondition	Irrelevant_NoMeaning	OverallQuality
1	N	A       	EaseOfPlaying	0.650340	1.000000	0.000000	1.000000	0.000000	0.000000	0.000000	0.000000
1	N	A       	Liveliness	0.875000	1.000000	0.000000	0.706080	0.000000	0.000000	0.000000	0.000000
1	N	A       	Responsiveness	0.224660	1.000000	0.000000	1.000000	0.000000	0.000000	0.000000	0.000000
1	N	A       	Dynamics	0.310810	1.000000	0.000000	0.800680	0.000000	0.000000	0.000000	0.000000
1	N	A       	Loudness/Power	0.777030	1.000000	0.000000	0.685810	0.000000	0.000000	0.000000	0.000000
1	N	A       	Eveness	0.886820	1.000000	0.000000	0.817570	0.000000	0.000000	0.000000	0.000000
1	N	A       	SoundRichness	0.702700	1.000000	0.000000	0.986490	0.000000	0.000000	0.000000	0.000000
1	N	A       	SoundPalette	0.194260	1.000000	0.000000	0.790540	0.000000	0.000000	0.000000	0.000000
1	N	A       	OverallQuality	0.000000	0.000000	0.000000	0.000000	0.000000	0.000000	0.000000	0.440880
1	N	B       	EaseOfPlaying	0.690880	1.000000	0.000000	1.000000	0.000000	0.000000	0.000000	0.000000
1	N	B       	Liveliness	0.278720	1.000000	0.000000	0.707770	0.000000	0.000000	0.000000	0.000000
1	N	B       	Responsiveness	0.712840	1.000000	0.000000	0.983110	0.000000	0.000000	0.000000	0.000000
1	N	B       	Dynamics	0.675680	1.000000	0.000000	0.839530	0.000000	0.000000	0.000000	0.000000
1	N	B       	Loudness/Power	0.300680	1.000000	0.000000	0.648650	0.000000	0.000000	0.000000	0.000000
1	N	B       	Eveness	0.738180	1.000000	0.000000	0.812500	0.000000	0.000000	0.000000	0.000000
1	N	B       	SoundRichness	0.290540	1.000000	0.000000	0.978040	0.000000	0.000000	0.000000	0.000000
1	N	B       	SoundPalette	0.655410	1.000000	0.000000	0.854730	0.000000	0.000000	0.000000	0.000000
1	N	B       	OverallQuality	0.000000	0.000000	0.000000	0.000000	0.000000	0.000000	0.000000	0.577700
1	N	C       	EaseOfPlaying	0.962840	1.000000	0.000000	1.000000	0.000000	0.000000	0.000000	0.000000
1	N	C       	Liveliness	0.930740	1.000000	0.000000	0.707770	0.000000	0.000000	0.000000	0.000000
1	N	C       	Responsiveness	0.888510	1.000000	0.000000	1.000000	0.000000	0.000000	0.000000	0.000000
1	N	C       	Dynamics	0.885140	1.000000	0.000000	0.777030	0.000000	0.000000	0.000000	0.000000
1	N	C       	Loudness/Power	0.942570	1.000000	0.000000	0.719590	0.000000	0.000000	0.000000	0.000000
1	N	C       	Eveness	0.875000	1.000000	0.000000	0.761820	0.000000	0.000000	0.000000	0.000000
1	N	C       	SoundRichness	0.913850	1.000000	0.000000	1.000000	0.000000	0.000000	0.000000	0.000000
1	N	C       	SoundPalette	0.668920	1.000000	0.000000	0.802360	0.000000	0.000000	0.000000	0.000000
1	N	C       	OverallQuality	0.000000	0.000000	0.000000	0.000000	0.000000	0.000000	0.000000	0.707770
1	N	D       	EaseOfPlaying	0.844590	1.000000	0.000000	1.000000	0.000000	0.000000	0.000000	0.000000
1	N	D       	Liveliness	0.697640	1.000000	0.000000	0.804050	0.000000	0.000000	0.000000	0.000000
1	N	D       	Responsiveness	0.682430	1.000000	0.000000	0.972970	0.000000	0.000000	0.000000	0.000000
1	N	D       	Dynamics	0.415540	1.000000	0.000000	0.755070	0.000000	0.000000	0.000000	0.000000
1	N	D       	Loudness/Power	0.922300	1.000000	0.000000	0.729730	0.000000	0.000000	0.000000	0.000000
1	N	D       	Eveness	0.918920	1.000000	0.000000	0.814190	0.000000	0.000000	0.000000	0.000000
1	N	D       	SoundRichness	0.782090	1.000000	0.000000	1.000000	0.000000	0.000000	0.000000	0.000000
1	N	D       	SoundPalette	0.847970	1.000000	0.000000	0.925680	0.000000	0.000000	0.000000	0.000000
1	N	D       	OverallQuality	0.000000	0.000000	0.000000	0.000000	0.000000	0.000000	0.000000	0.721280
1	N	E       	EaseOfPlaying	0.148650	1.000000	0.000000	0.971280	0.000000	0.000000	0.000000	0.000000
1	N	E       	Liveliness	0.172300	1.000000	0.000000	0.719590	0.000000	0.000000	0.000000	0.000000
1	N	E       	Responsiveness	0.234800	1.000000	0.000000	0.939190	0.000000	0.000000	0.000000	0.000000
1	N	E       	Dynamics	0.222970	1.000000	0.000000	0.734800	0.000000	0.000000	0.000000	0.000000
1	N	E       	Loudness/Power	0.234800	1.000000	0.000000	0.652030	0.000000	0.000000	0.000000	0.000000
1	N	E       	Eveness	0.194260	1.000000	0.000000	0.777030	0.000000	0.000000	0.000000	0.000000
1	N	E       	SoundRichness	0.250000	1.000000	0.000000	1.000000	0.000000	0.000000	0.000000	0.000000
1	N	E       	SoundPalette	0.359800	1.000000	0.000000	0.719590	0.000000	0.000000	0.000000	0.000000
1	N	E       	OverallQuality	0.000000	0.000000	0.000000	0.000000	0.000000	0.000000	0.000000	0.268580
1	noA	A       	EaseOfPlaying	0.775340	1.000000	0.000000	0.753380	0.000000	0.000000	0.000000	0.000000
1	noA	A       	Liveliness	0.260140	1.000000	0.000000	0.771960	0.000000	0.000000	0.000000	0.000000
1	noA	A       	Responsiveness	0.837840	1.000000	0.000000	1.000000	0.000000	0.000000	0.000000	0.000000
1	noA	A       	Dynamics	0.817570	1.000000	0.000000	0.771960	0.000000	0.000000	0.000000	0.000000
1	noA	A       	Loudness/Power	0.391890	1.000000	0.000000	0.658780	0.000000	0.000000	0.000000	0.000000
1	noA	A       	Eveness	0.706080	1.000000	0.000000	0.858110	0.000000	0.000000	0.000000	0.000000
1	noA	A       	SoundRichness	0.810810	1.000000	0.000000	1.000000	0.000000	0.000000	0.000000	0.000000
1	noA	A       	SoundPalette	0.359800	1.000000	0.000000	0.817570	0.000000	0.000000	0.000000	0.000000
1	noA	A       	OverallQuality	0.000000	0.000000	0.000000	0.000000	0.000000	0.000000	0.000000	0.672300
1	noA	B       	EaseOfPlaying	0.189190	1.000000	0.000000	1.000000	0.000000	0.000000	0.000000	0.000000
1	noA	B       	Liveliness	0.331080	1.000000	0.000000	0.670610	0.000000	0.000000	0.000000	0.000000
1	noA	B       	Responsiveness	0.168920	1.000000	0.000000	1.000000	0.000000	0.000000	0.000000	0.000000
1	noA	B       	Dynamics	0.234800	1.000000	0.000000	0.717910	0.000000	0.000000	0.000000	0.000000
1	noA	B       	Loudness/Power	0.228040	1.000000	0.000000	0.750000	0.000000	0.000000	0.000000	0.000000
1	noA	B       	Eveness	0.219600	1.000000	0.000000	0.819260	0.000000	0.000000	0.000000	0.000000
1	noA	B       	SoundRichness	0.211150	1.000000	0.000000	1.000000	0.000000	0.000000	0.000000	0.000000
1	noA	B       	SoundPalette	0.290540	1.000000	0.000000	0.719590	0.000000	0.000000	0.000000	0.000000
1	noA	B       	OverallQuality	0.000000	0.000000	0.000000	0.000000	0.000000	0.000000	0.000000	0.222970
1	noA	C       	EaseOfPlaying	0.114860	1.000000	0.000000	1.000000	0.000000	0.000000	0.000000	0.000000
1	noA	C       	Liveliness	0.329390	1.000000	0.000000	0.628380	0.000000	0.000000	0.000000	0.000000
1	noA	C       	Responsiveness	0.216220	1.000000	0.000000	1.000000	0.000000	0.000000	0.000000	0.000000
1	noA	C       	Dynamics	0.253380	1.000000	0.000000	0.775340	0.000000	0.000000	0.000000	0.000000
1	noA	C       	Loudness/Power	0.388510	1.000000	0.000000	0.668920	0.000000	0.000000	0.000000	0.000000
1	noA	C       	Eveness	0.160470	1.000000	0.000000	0.858110	0.000000	0.000000	0.000000	0.000000
1	noA	C       	SoundRichness	0.332770	1.000000	0.000000	1.000000	0.000000	0.000000	0.000000	0.000000
1	noA	C       	SoundPalette	0.322640	1.000000	0.000000	0.726350	0.000000	0.000000	0.000000	0.000000
1	noA	C       	OverallQuality	0.000000	0.000000	0.000000	0.000000	0.000000	0.000000	0.000000	0.260140
1	noA	D       	EaseOfPlaying	0.915540	1.000000	0.000000	1.000000	0.000000	0.000000	0.000000	0.000000
1	noA	D       	Liveliness	0.256760	1.000000	0.000000	0.645270	0.000000	0.000000	0.000000	0.000000
1	noA	D       	Responsiveness	0.719590	1.000000	0.000000	1.000000	0.000000	0.000000	0.000000	0.000000
1	noA	D       	Dynamics	0.766890	1.000000	0.000000	0.858110	0.000000	0.000000	0.000000	0.000000
1	noA	D       	Loudness/Power	0.770270	1.000000	0.000000	0.667230	0.000000	0.000000	0.000000	0.000000
1	noA	D       	Eveness	0.847970	1.000000	0.000000	0.731420	0.000000	0.000000	0.000000	0.000000
1	noA	D       	SoundRichness	0.891890	1.000000	0.000000	1.000000	0.000000	0.000000	0.000000	0.000000
1	noA	D       	SoundPalette	0.633450	1.000000	0.000000	0.842910	0.000000	0.000000	0.000000	0.000000
1	noA	D       	OverallQuality	0.000000	0.000000	0.000000	0.000000	0.000000	0.000000	0.000000	0.824320
1	noA	E       	EaseOfPlaying	0.395270	1.000000	0.000000	0.981420	0.000000	0.000000	0.000000	0.000000
1	noA	E       	Liveliness	0.277030	1.000000	0.000000	0.717910	0.000000	0.000000	0.000000	0.000000
1	noA	E       	Responsiveness	0.265200	1.000000	0.000000	1.000000	0.000000	0.000000	0.000000	0.000000
1	noA	E       	Dynamics	0.380070	1.000000	0.000000	0.736490	0.000000	0.000000	0.000000	0.000000
1	noA	E       	Loudness/Power	0.314190	1.000000	0.000000	0.731420	0.000000	0.000000	0.000000	0.000000
1	noA	E       	Eveness	0.645270	1.000000	0.000000	0.802360	0.000000	0.000000	0.000000	0.000000
1	noA	E       	SoundRichness	0.153720	1.000000	0.000000	1.000000	0.000000	0.000000	0.000000	0.000000
1	noA	E       	SoundPalette	0.361490	1.000000	0.000000	0.701010	0.000000	0.000000	0.000000	0.000000
1	noA	E       	OverallQuality	0.000000	0.000000	0.000000	0.000000	0.000000	0.000000	0.000000	0.613180
1	noT	A       	EaseOfPlaying	0.312500	1.000000	0.000000	0.908780	0.000000	0.000000	0.000000	0.000000
1	noT	A       	Liveliness	0.329390	1.000000	0.000000	0.591220	0.000000	0.000000	0.000000	0.000000
1	noT	A       	Responsiveness	0.815880	1.000000	0.000000	0.967910	0.000000	0.000000	0.000000	0.000000
1	noT	A       	Dynamics	0.564190	1.000000	0.000000	0.814190	0.000000	0.000000	0.000000	0.000000
1	noT	A       	Loudness/Power	0.255070	1.000000	0.000000	0.603040	0.000000	0.000000	0.000000	0.000000
1	noT	A       	Eveness	0.158780	1.000000	0.000000	0.798990	0.000000	0.000000	0.000000	0.000000
1	noT	A       	SoundRichness	0.231420	1.000000	0.000000	1.000000	0.000000	0.000000	0.000000	0.000000
1	noT	A       	SoundPalette	0.282090	1.000000	0.000000	0.668920	0.000000	0.000000	0.000000	0.000000
1	noT	A       	OverallQuality	0.000000	0.000000	0.000000	0.000000	0.000000	0.000000	0.000000	0.317570
1	noT	B       	EaseOfPlaying	0.726350	1.000000	0.000000	1.000000	0.000000	0.000000	0.000000	0.000000
1	noT	B       	Liveliness	0.244930	1.000000	0.000000	0.530410	0.000000	0.000000	0.000000	0.000000
1	noT	B       	Responsiveness	0.395270	1.000000	0.000000	0.900340	0.000000	0.000000	0.000000	0.000000
1	noT	B       	Dynamics	0.241550	1.000000	0.000000	0.707770	0.000000	0.000000	0.000000	0.000000
1	noT	B       	Loudness/Power	0.614860	1.000000	0.000000	0.658780	0.000000	0.000000	0.000000	0.000000
1	noT	B       	Eveness	0.255070	1.000000	0.000000	0.587840	0.000000	0.000000	0.000000	0.000000
1	noT	B       	SoundRichness	0.337840	1.000000	0.000000	1.000000	0.000000	0.000000	0.000000	0.000000
1	noT	B       	SoundPalette	0.782090	1.000000	0.000000	0.729730	0.000000	0.000000	0.000000	0.000000
1	noT	B       	OverallQuality	0.000000	0.000000	0.000000	0.000000	0.000000	0.000000	0.000000	0.777030
1	noT	C       	EaseOfPlaying	0.312500	1.000000	0.000000	1.000000	0.000000	0.000000	0.000000	0.000000
1	noT	C       	Liveliness	0.680740	1.000000	0.000000	0.942570	0.000000	0.000000	0.000000	0.000000
1	noT	C       	Responsiveness	0.662160	1.000000	0.000000	1.000000	0.000000	0.000000	0.000000	0.000000
1	noT	C       	Dynamics	0.266890	1.000000	0.000000	0.429050	0.000000	0.000000	0.000000	0.000000
1	noT	C       	Loudness/Power	0.728040	1.000000	0.000000	0.378380	0.000000	0.000000	0.000000	0.000000
1	noT	C       	Eveness	0.957770	1.000000	0.000000	0.697640	0.000000	0.000000	0.000000	0.000000
1	noT	C       	SoundRichness	0.375000	1.000000	0.000000	0.890200	0.000000	0.000000	0.000000	0.000000
1	noT	C       	SoundPalette	0.548990	1.000000	0.000000	0.722970	0.000000	0.000000	0.000000	0.000000
1	noT	C       	OverallQuality	0.000000	0.000000	0.000000	0.000000	0.000000	0.000000	0.000000	0.606420
1	noT	D       	EaseOfPlaying	0.714530	1.000000	0.000000	0.902030	0.000000	0.000000	0.000000	0.000000
1	noT	D       	Liveliness	0.932430	1.000000	0.000000	0.768580	0.000000	0.000000	0.000000	0.000000
1	noT	D       	Responsiveness	0.722970	1.000000	0.000000	0.957770	0.000000	0.000000	0.000000	0.000000
1	noT	D       	Dynamics	0.662160	1.000000	0.000000	0.891890	0.000000	0.000000	0.000000	0.000000
1	noT	D       	Loudness/Power	0.805740	1.000000	0.000000	0.601350	0.000000	0.000000	0.000000	0.000000
1	noT	D       	Eveness	0.940880	1.000000	0.000000	0.832770	0.000000	0.000000	0.000000	0.000000
1	noT	D       	SoundRichness	0.766890	1.000000	0.000000	0.677360	0.000000	0.000000	0.000000	0.000000
1	noT	D       	SoundPalette	0.393580	1.000000	0.000000	0.756760	0.000000	0.000000	0.000000	0.000000
1	noT	D       	OverallQuality	0.000000	0.000000	0.000000	0.000000	0.000000	0.000000	0.000000	0.738180
1	noT	E       	EaseOfPlaying	0.168920	1.000000	0.000000	0.989860	0.000000	0.000000	0.000000	0.000000
1	noT	E       	Liveliness	0.219600	1.000000	0.000000	0.646960	0.000000	0.000000	0.000000	0.000000
1	noT	E       	Responsiveness	0.773650	1.000000	0.000000	0.908780	0.000000	0.000000	0.000000	0.000000
1	noT	E       	Dynamics	0.665540	1.000000	0.000000	0.618240	0.000000	0.000000	0.000000	0.000000
1	noT	E       	Loudness/Power	0.101350	1.000000	0.000000	0.361490	0.000000	0.000000	0.000000	0.000000
1	noT	E       	Eveness	0.891890	1.000000	0.000000	0.793920	0.000000	0.000000	0.000000	0.000000
1	noT	E       	SoundRichness	0.114860	1.000000	0.000000	1.000000	0.000000	0.000000	0.000000	0.000000
1	noT	E       	SoundPalette	0.212840	1.000000	0.000000	0.712840	0.000000	0.000000	0.000000	0.000000
1	noT	E       	OverallQuality	0.000000	0.000000	0.000000	0.000000	0.000000	0.000000	0.000000	0.180740
2	N	A       	EaseOfPlaying	0.432430	1.000000	0.000000	0.574320	0.000000	0.000000	0.000000	0.000000
2	N	A       	Liveliness	0.344590	1.000000	0.000000	0.815880	0.000000	0.000000	0.000000	0.000000
2	N	A       	Responsiveness	0.748310	1.000000	0.000000	0.868240	0.000000	0.000000	0.000000	0.000000
2	N	A       	Dynamics	0.532090	1.000000	0.000000	0.630070	0.000000	0.000000	0.000000	0.000000
2	N	A       	Loudness/Power	0.738180	1.000000	0.000000	0.709460	0.000000	0.000000	0.000000	0.000000
2	N	A       	Eveness	0.805740	1.000000	0.000000	0.690880	0.000000	0.000000	0.000000	0.000000
2	N	A       	SoundRichness	0.304050	1.000000	0.000000	0.798990	0.000000	0.000000	0.000000	0.000000
2	N	A       	SoundPalette	0.263510	1.000000	0.000000	0.912160	0.000000	0.000000	0.000000	0.000000
2	N	A       	OverallQuality	0.000000	0.000000	0.000000	0.000000	0.000000	0.000000	0.000000	0.358110
2	N	B       	EaseOfPlaying	0.418920	1.000000	0.000000	0.630070	0.000000	0.000000	0.000000	0.000000
2	N	B       	Liveliness	0.327700	1.000000	0.000000	0.701010	0.000000	0.000000	0.000000	0.000000
2	N	B       	Responsiveness	0.516890	1.000000	0.000000	0.875000	0.000000	0.000000	0.000000	0.000000
2	N	B       	Dynamics	0.412160	1.000000	0.000000	0.603040	0.000000	0.000000	0.000000	0.000000
2	N	B       	Loudness/Power	0.540540	1.000000	0.000000	0.972970	0.000000	0.000000	0.000000	0.000000
2	N	B       	Eveness	0.717910	1.000000	0.000000	0.736490	0.000000	0.000000	0.000000	0.000000
2	N	B       	SoundRichness	0.381760	1.000000	0.000000	0.908780	0.000000	0.000000	0.000000	0.000000
2	N	B       	SoundPalette	0.361490	1.000000	0.000000	0.761820	0.000000	0.000000	0.000000	0.000000
2	N	B       	OverallQuality	0.000000	0.000000	0.000000	0.000000	0.000000	0.000000	0.000000	0.288850
2	N	C       	EaseOfPlaying	0.756760	1.000000	0.000000	0.623310	0.000000	0.000000	0.000000	0.000000
2	N	C       	Liveliness	0.459460	1.000000	0.000000	0.890200	0.000000	0.000000	0.000000	0.000000
2	N	C       	Responsiveness	0.805740	1.000000	0.000000	0.824320	0.000000	0.000000	0.000000	0.000000
2	N	C       	Dynamics	0.381760	1.000000	0.000000	0.689190	0.000000	0.000000	0.000000	0.000000
2	N	C       	Loudness/Power	0.516890	1.000000	0.000000	0.929050	0.000000	0.000000	0.000000	0.000000
2	N	C       	Eveness	0.503380	1.000000	0.000000	0.780410	0.000000	0.000000	0.000000	0.000000
2	N	C       	SoundRichness	0.506760	1.000000	0.000000	1.000000	0.000000	0.000000	0.000000	0.000000
2	N	C       	SoundPalette	0.542230	1.000000	0.000000	0.868240	0.000000	0.000000	0.000000	0.000000
2	N	C       	OverallQuality	0.000000	0.000000	0.000000	0.000000	0.000000	0.000000	0.000000	0.506760
2	N	D       	EaseOfPlaying	0.711150	1.000000	0.000000	0.619930	0.000000	0.000000	0.000000	0.000000
2	N	D       	Liveliness	0.442570	1.000000	0.000000	0.594590	0.000000	0.000000	0.000000	0.000000
2	N	D       	Responsiveness	0.579390	1.000000	0.000000	0.741550	0.000000	0.000000	0.000000	0.000000
2	N	D       	Dynamics	0.548990	1.000000	0.000000	0.682430	0.000000	0.000000	0.000000	0.000000
2	N	D       	Loudness/Power	0.611490	1.000000	0.000000	0.646960	0.000000	0.000000	0.000000	0.000000
2	N	D       	Eveness	0.744930	1.000000	0.000000	0.704390	0.000000	0.000000	0.000000	0.000000
2	N	D       	SoundRichness	0.530410	1.000000	0.000000	0.650340	0.000000	0.000000	0.000000	0.000000
2	N	D       	SoundPalette	0.459460	1.000000	0.000000	0.648650	0.000000	0.000000	0.000000	0.000000
2	N	D       	OverallQuality	0.000000	0.000000	0.000000	0.000000	0.000000	0.000000	0.000000	0.506760
2	N	E       	EaseOfPlaying	0.547300	1.000000	0.000000	0.724660	0.000000	0.000000	0.000000	0.000000
2	N	E       	Liveliness	0.560810	1.000000	0.000000	0.785470	0.000000	0.000000	0.000000	0.000000
2	N	E       	Responsiveness	0.587840	1.000000	0.000000	0.878380	0.000000	0.000000	0.000000	0.000000
2	N	E       	Dynamics	0.665540	1.000000	0.000000	0.586150	0.000000	0.000000	0.000000	0.000000
2	N	E       	Loudness/Power	0.673990	1.000000	0.000000	0.853040	0.000000	0.000000	0.000000	0.000000
2	N	E       	Eveness	0.613180	1.000000	0.000000	0.626690	0.000000	0.000000	0.000000	0.000000
2	N	E       	SoundRichness	0.298990	1.000000	0.000000	0.859800	0.000000	0.000000	0.000000	0.000000
2	N	E       	SoundPalette	0.545610	1.000000	0.000000	0.826010	0.000000	0.000000	0.000000	0.000000
2	N	E       	OverallQuality	0.000000	0.000000	0.000000	0.000000	0.000000	0.000000	0.000000	0.351350
2	noA	A       	EaseOfPlaying	0.716220	1.000000	0.000000	0.707770	0.000000	0.000000	0.000000	0.000000
2	noA	A       	Liveliness	0.923990	1.000000	0.000000	0.802360	0.000000	0.000000	0.000000	0.000000
2	noA	A       	Responsiveness	0.584460	1.000000	0.000000	0.456080	0.000000	0.000000	0.000000	0.000000
2	noA	A       	Dynamics	0.410470	1.000000	0.000000	0.574320	0.000000	0.000000	0.000000	0.000000
2	noA	A       	Loudness/Power	0.621620	1.000000	0.000000	0.611490	0.000000	0.000000	0.000000	0.000000
2	noA	A       	Eveness	0.677360	1.000000	0.000000	0.606420	0.000000	0.000000	0.000000	0.000000
2	noA	A       	SoundRichness	0.782090	1.000000	0.000000	0.646960	0.000000	0.000000	0.000000	0.000000
2	noA	A       	SoundPalette	0.625000	1.000000	0.000000	0.540540	0.000000	0.000000	0.000000	0.000000
2	noA	A       	OverallQuality	0.000000	0.000000	0.000000	0.000000	0.000000	0.000000	0.000000	0.510140
2	noA	B       	EaseOfPlaying	0.687500	1.000000	0.000000	0.650340	0.000000	0.000000	0.000000	0.000000
2	noA	B       	Liveliness	0.432430	1.000000	0.000000	0.640200	0.000000	0.000000	0.000000	0.000000
2	noA	B       	Responsiveness	0.577700	1.000000	0.000000	0.562500	0.000000	0.000000	0.000000	0.000000
2	noA	B       	Dynamics	0.437500	1.000000	0.000000	0.591220	0.000000	0.000000	0.000000	0.000000
2	noA	B       	Loudness/Power	0.395270	1.000000	0.000000	0.685810	0.000000	0.000000	0.000000	0.000000
2	noA	B       	Eveness	0.673990	1.000000	0.000000	0.673990	0.000000	0.000000	0.000000	0.000000
2	noA	B       	SoundRichness	0.608110	1.000000	0.000000	0.277030	0.000000	0.000000	0.000000	0.000000
2	noA	B       	SoundPalette	0.532090	0.000000	1.000000	0.000000	0.000000	1.000000	0.000000	0.000000
2	noA	B       	OverallQuality	0.000000	0.000000	0.000000	0.000000	0.000000	0.000000	0.000000	0.564190
2	noA	C       	EaseOfPlaying	0.594590	1.000000	0.000000	0.413850	0.000000	0.000000	0.000000	0.000000
2	noA	C       	Liveliness	0.581080	1.000000	0.000000	0.594590	0.000000	0.000000	0.000000	0.000000
2	noA	C       	Responsiveness	0.472970	0.000000	1.000000	0.000000	0.000000	1.000000	0.000000	0.000000
2	noA	C       	Dynamics	0.574320	1.000000	0.000000	0.530410	0.000000	0.000000	0.000000	0.000000
2	noA	C       	Loudness/Power	0.586150	1.000000	0.000000	0.391890	0.000000	0.000000	0.000000	0.000000
2	noA	C       	Eveness	0.535470	0.000000	1.000000	0.000000	0.000000	1.000000	0.000000	0.000000
2	noA	C       	SoundRichness	0.467910	0.000000	1.000000	0.000000	0.000000	1.000000	0.000000	0.000000
2	noA	C       	SoundPalette	0.613180	0.000000	1.000000	0.000000	0.000000	1.000000	0.000000	0.000000
2	noA	C       	OverallQuality	0.000000	0.000000	0.000000	0.000000	0.000000	0.000000	0.000000	0.532090
2	noA	D       	EaseOfPlaying	0.567570	1.000000	0.000000	0.385140	0.000000	0.000000	0.000000	0.000000
2	noA	D       	Liveliness	0.219600	1.000000	0.000000	0.782090	0.000000	0.000000	0.000000	0.000000
2	noA	D       	Responsiveness	0.393580	1.000000	0.000000	0.635140	0.000000	0.000000	0.000000	0.000000
2	noA	D       	Dynamics	0.375000	1.000000	0.000000	0.621620	0.000000	0.000000	0.000000	0.000000
2	noA	D       	Loudness/Power	0.246620	1.000000	0.000000	0.636820	0.000000	0.000000	0.000000	0.000000
2	noA	D       	Eveness	0.366550	1.000000	0.000000	0.668920	0.000000	0.000000	0.000000	0.000000
2	noA	D       	SoundRichness	0.547300	0.000000	1.000000	0.000000	0.000000	1.000000	0.000000	0.000000
2	noA	D       	SoundPalette	0.547300	0.000000	1.000000	0.000000	0.000000	1.000000	0.000000	0.000000
2	noA	D       	OverallQuality	0.000000	0.000000	0.000000	0.000000	0.000000	0.000000	0.000000	0.619930
2	noA	E       	EaseOfPlaying	0.699320	1.000000	0.000000	0.447640	0.000000	0.000000	0.000000	0.000000
2	noA	E       	Liveliness	0.564190	1.000000	0.000000	0.388510	0.000000	0.000000	0.000000	0.000000
2	noA	E       	Responsiveness	0.692570	1.000000	0.000000	0.326010	0.000000	0.000000	0.000000	0.000000
2	noA	E       	Dynamics	0.516890	0.000000	1.000000	0.000000	0.000000	1.000000	0.000000	0.000000
2	noA	E       	Loudness/Power	0.591220	1.000000	0.000000	0.619930	0.000000	0.000000	0.000000	0.000000
2	noA	E       	Eveness	0.467910	0.000000	1.000000	0.000000	0.000000	1.000000	0.000000	0.000000
2	noA	E       	SoundRichness	0.513510	0.000000	1.000000	0.000000	0.000000	1.000000	0.000000	0.000000
2	noA	E       	SoundPalette	0.472970	0.000000	1.000000	0.000000	0.000000	1.000000	0.000000	0.000000
2	noA	E       	OverallQuality	0.000000	0.000000	0.000000	0.000000	0.000000	0.000000	0.000000	0.564190
2	noT	A       	EaseOfPlaying	0.824320	1.000000	0.000000	0.603040	0.000000	0.000000	0.000000	0.000000
2	noT	A       	Liveliness	0.501690	1.000000	0.000000	0.743240	0.000000	0.000000	0.000000	0.000000
2	noT	A       	Responsiveness	0.657090	1.000000	0.000000	0.859800	0.000000	0.000000	0.000000	0.000000
2	noT	A       	Dynamics	0.564190	1.000000	0.000000	0.856420	0.000000	0.000000	0.000000	0.000000
2	noT	A       	Loudness/Power	0.614860	1.000000	0.000000	0.893580	0.000000	0.000000	0.000000	0.000000
2	noT	A       	Eveness	0.628380	1.000000	0.000000	0.701010	0.000000	0.000000	0.000000	0.000000
2	noT	A       	SoundRichness	0.425680	1.000000	0.000000	0.945950	0.000000	0.000000	0.000000	0.000000
2	noT	A       	SoundPalette	0.516890	1.000000	0.000000	0.729390	0.000000	0.000000	0.000000	0.000000
2	noT	A       	OverallQuality	0.000000	0.000000	0.000000	0.000000	0.000000	0.000000	0.000000	0.402030
2	noT	B       	EaseOfPlaying	0.670610	1.000000	0.000000	0.645270	0.000000	0.000000	0.000000	0.000000
2	noT	B       	Liveliness	0.626690	1.000000	0.000000	0.645270	0.000000	0.000000	0.000000	0.000000
2	noT	B       	Responsiveness	0.929050	1.000000	0.000000	0.903720	0.000000	0.000000	0.000000	0.000000
2	noT	B       	Dynamics	0.714530	1.000000	0.000000	0.684120	0.000000	0.000000	0.000000	0.000000
2	noT	B       	Loudness/Power	0.918920	1.000000	0.000000	0.929050	0.000000	0.000000	0.000000	0.000000
2	noT	B       	Eveness	0.755070	1.000000	0.000000	0.712840	0.000000	0.000000	0.000000	0.000000
2	noT	B       	SoundRichness	0.552360	1.000000	0.000000	0.913850	0.000000	0.000000	0.000000	0.000000
2	noT	B       	SoundPalette	0.640200	1.000000	0.000000	0.738180	0.000000	0.000000	0.000000	0.000000
2	noT	B       	OverallQuality	0.000000	0.000000	0.000000	0.000000	0.000000	0.000000	0.000000	0.731420
2	noT	C       	EaseOfPlaying	0.388510	1.000000	0.000000	0.665540	0.000000	0.000000	0.000000	0.000000
2	noT	C       	Liveliness	0.398650	1.000000	0.000000	0.761820	0.000000	0.000000	0.000000	0.000000
2	noT	C       	Responsiveness	0.527030	1.000000	0.000000	0.729730	0.000000	0.000000	0.000000	0.000000
2	noT	C       	Dynamics	0.491550	1.000000	0.000000	0.822640	0.000000	0.000000	0.000000	0.000000
2	noT	C       	Loudness/Power	0.461150	1.000000	0.000000	0.917230	0.000000	0.000000	0.000000	0.000000
2	noT	C       	Eveness	0.817570	1.000000	0.000000	0.734800	0.000000	0.000000	0.000000	0.000000
2	noT	C       	SoundRichness	0.329390	1.000000	0.000000	0.751690	0.000000	0.000000	0.000000	0.000000
2	noT	C       	SoundPalette	0.425680	1.000000	0.000000	0.815880	0.000000	0.000000	0.000000	0.000000
2	noT	C       	OverallQuality	0.000000	0.000000	0.000000	0.000000	0.000000	0.000000	0.000000	0.445950
2	noT	D       	EaseOfPlaying	0.905410	1.000000	0.000000	0.765200	0.000000	0.000000	0.000000	0.000000
2	noT	D       	Liveliness	0.788850	1.000000	0.000000	0.695950	0.000000	0.000000	0.000000	0.000000
2	noT	D       	Responsiveness	0.837840	1.000000	0.000000	0.761820	0.000000	0.000000	0.000000	0.000000
2	noT	D       	Dynamics	0.815880	1.000000	0.000000	0.890200	0.000000	0.000000	0.000000	0.000000
2	noT	D       	Loudness/Power	0.846280	1.000000	0.000000	0.824320	0.000000	0.000000	0.000000	0.000000
2	noT	D       	Eveness	0.881760	1.000000	0.000000	0.768580	0.000000	0.000000	0.000000	0.000000
2	noT	D       	SoundRichness	0.964530	1.000000	0.000000	1.000000	0.000000	0.000000	0.000000	0.000000
2	noT	D       	SoundPalette	0.761820	1.000000	0.000000	0.913850	0.000000	0.000000	0.000000	0.000000
2	noT	D       	OverallQuality	0.000000	0.000000	0.000000	0.000000	0.000000	0.000000	0.000000	0.854730
2	noT	E       	EaseOfPlaying	0.569260	1.000000	0.000000	0.640200	0.000000	0.000000	0.000000	0.000000
2	noT	E       	Liveliness	0.457770	1.000000	0.000000	0.750000	0.000000	0.000000	0.000000	0.000000
2	noT	E       	Responsiveness	0.770270	1.000000	0.000000	0.692570	0.000000	0.000000	0.000000	0.000000
2	noT	E       	Dynamics	0.783780	1.000000	0.000000	0.701010	0.000000	0.000000	0.000000	0.000000
2	noT	E       	Loudness/Power	0.893580	1.000000	0.000000	0.903720	0.000000	0.000000	0.000000	0.000000
2	noT	E       	Eveness	0.793920	1.000000	0.000000	0.655410	0.000000	0.000000	0.000000	0.000000
2	noT	E       	SoundRichness	0.358110	1.000000	0.000000	0.940880	0.000000	0.000000	0.000000	0.000000
2	noT	E       	SoundPalette	0.454390	1.000000	0.000000	0.810810	0.000000	0.000000	0.000000	0.000000
2	noT	E       	OverallQuality	0.000000	0.000000	0.000000	0.000000	0.000000	0.000000	0.000000	0.562500
3	N	A       	EaseOfPlaying	0.199320	1.000000	0.000000	1.000000	0.000000	0.000000	0.000000	0.000000
3	N	A       	Liveliness	0.258450	1.000000	0.000000	0.704390	0.000000	0.000000	0.000000	0.000000
3	N	A       	Responsiveness	0.646960	1.000000	0.000000	0.932430	0.000000	0.000000	0.000000	0.000000
3	N	A       	Dynamics	0.640200	1.000000	0.000000	1.000000	0.000000	0.000000	0.000000	0.000000
3	N	A       	Loudness/Power	0.300680	0.000000	1.000000	0.000000	0.000000	0.000000	1.000000	0.000000
3	N	A       	Eveness	0.038851	1.000000	0.000000	0.814190	0.000000	0.000000	0.000000	0.000000
3	N	A       	SoundRichness	0.461150	1.000000	0.000000	0.804050	0.000000	0.000000	0.000000	0.000000
3	N	A       	SoundPalette	0.368240	1.000000	0.000000	1.000000	0.000000	0.000000	0.000000	0.000000
3	N	A       	OverallQuality	0.000000	0.000000	0.000000	0.000000	0.000000	0.000000	0.000000	0.361490
3	N	B       	EaseOfPlaying	0.278720	1.000000	0.000000	0.873310	0.000000	0.000000	0.000000	0.000000
3	N	B       	Liveliness	0.559120	1.000000	0.000000	0.675680	0.000000	0.000000	0.000000	0.000000
3	N	B       	Responsiveness	0.087838	1.000000	0.000000	0.932430	0.000000	0.000000	0.000000	0.000000
3	N	B       	Dynamics	0.783780	1.000000	0.000000	0.851350	0.000000	0.000000	0.000000	0.000000
3	N	B       	Loudness/Power	0.201010	1.000000	0.000000	0.163850	0.000000	0.000000	0.000000	0.000000
3	N	B       	Eveness	0.341220	1.000000	0.000000	0.638510	0.000000	0.000000	0.000000	0.000000
3	N	B       	SoundRichness	0.155400	1.000000	0.000000	0.944260	0.000000	0.000000	0.000000	0.000000
3	N	B       	SoundPalette	0.817570	1.000000	0.000000	1.000000	0.000000	0.000000	0.000000	0.000000
3	N	B       	OverallQuality	0.000000	0.000000	0.000000	0.000000	0.000000	0.000000	0.000000	0.302360
3	N	C       	EaseOfPlaying	1.000000	1.000000	0.000000	1.000000	0.000000	0.000000	0.000000	0.000000
3	N	C       	Liveliness	0.972970	1.000000	0.000000	0.915540	0.000000	0.000000	0.000000	0.000000
3	N	C       	Responsiveness	1.000000	1.000000	0.000000	0.945950	0.000000	0.000000	0.000000	0.000000
3	N	C       	Dynamics	0.815880	1.000000	0.000000	0.929050	0.000000	0.000000	0.000000	0.000000
3	N	C       	Loudness/Power	0.937500	1.000000	0.000000	0.060811	0.000000	0.000000	0.000000	0.000000
3	N	C       	Eveness	0.917230	1.000000	0.000000	0.650340	0.000000	0.000000	0.000000	0.000000
3	N	C       	SoundRichness	0.824320	1.000000	0.000000	0.949320	0.000000	0.000000	0.000000	0.000000
3	N	C       	SoundPalette	0.923990	1.000000	0.000000	1.000000	0.000000	0.000000	0.000000	0.000000
3	N	C       	OverallQuality	0.000000	0.000000	0.000000	0.000000	0.000000	0.000000	0.000000	0.937500
3	N	D       	EaseOfPlaying	0.962840	1.000000	0.000000	0.959460	0.000000	0.000000	0.000000	0.000000
3	N	D       	Liveliness	0.937500	1.000000	0.000000	0.260140	0.000000	0.000000	0.000000	0.000000
3	N	D       	Responsiveness	0.927360	1.000000	0.000000	0.923990	0.000000	0.000000	0.000000	0.000000
3	N	D       	Dynamics	0.040541	1.000000	0.000000	0.966220	0.000000	0.000000	0.000000	0.000000
3	N	D       	Loudness/Power	0.910470	1.000000	0.000000	0.106420	0.000000	0.000000	0.000000	0.000000
3	N	D       	Eveness	0.983110	1.000000	0.000000	0.334460	0.000000	0.000000	0.000000	0.000000
3	N	D       	SoundRichness	0.221280	1.000000	0.000000	0.934120	0.000000	0.000000	0.000000	0.000000
3	N	D       	SoundPalette	0.072635	1.000000	0.000000	0.967910	0.000000	0.000000	0.000000	0.000000
3	N	D       	OverallQuality	0.000000	0.000000	0.000000	0.000000	0.000000	0.000000	0.000000	0.625000
3	N	E       	EaseOfPlaying	1.000000	1.000000	0.000000	1.000000	0.000000	0.000000	0.000000	0.000000
3	N	E       	Liveliness	0.807430	1.000000	0.000000	0.839530	0.000000	0.000000	0.000000	0.000000
3	N	E       	Responsiveness	1.000000	1.000000	0.000000	0.978040	0.000000	0.000000	0.000000	0.000000
3	N	E       	Dynamics	0.917230	1.000000	0.000000	0.923990	0.000000	0.000000	0.000000	0.000000
3	N	E       	Loudness/Power	0.957770	1.000000	0.000000	0.133450	0.000000	0.000000	0.000000	0.000000
3	N	E       	Eveness	0.956080	1.000000	0.000000	0.918920	0.000000	0.000000	0.000000	0.000000
3	N	E       	SoundRichness	0.697640	1.000000	0.000000	0.939190	0.000000	0.000000	0.000000	0.000000
3	N	E       	SoundPalette	0.837840	1.000000	0.000000	1.000000	0.000000	0.000000	0.000000	0.000000
3	N	E       	OverallQuality	0.000000	0.000000	0.000000	0.000000	0.000000	0.000000	0.000000	0.910470
3	noA	A       	EaseOfPlaying	0.684120	1.000000	0.000000	0.962840	0.000000	0.000000	0.000000	0.000000
3	noA	A       	Liveliness	0.476350	0.000000	1.000000	0.000000	0.000000	1.000000	0.000000	0.000000
3	noA	A       	Responsiveness	0.277030	1.000000	0.000000	0.903720	0.000000	0.000000	0.000000	0.000000
3	noA	A       	Dynamics	0.890200	1.000000	0.000000	0.974660	0.000000	0.000000	0.000000	0.000000
3	noA	A       	Loudness/Power	0.555740	1.000000	0.000000	0.175680	0.000000	0.000000	0.000000	0.000000
3	noA	A       	Eveness	0.891890	1.000000	0.000000	0.896960	0.000000	0.000000	0.000000	0.000000
3	noA	A       	SoundRichness	0.312500	0.000000	1.000000	0.000000	0.000000	1.000000	0.000000	0.000000
3	noA	A       	SoundPalette	0.645270	0.000000	1.000000	0.000000	0.000000	1.000000	0.000000	0.000000
3	noA	A       	OverallQuality	0.000000	0.000000	0.000000	0.000000	0.000000	0.000000	0.000000	0.665540
3	noA	B       	EaseOfPlaying	0.972970	1.000000	0.000000	0.989860	0.000000	0.000000	0.000000	0.000000
3	noA	B       	Liveliness	0.491550	0.000000	1.000000	0.559120	0.000000	1.000000	0.000000	0.000000
3	noA	B       	Responsiveness	0.927360	1.000000	0.000000	0.741550	0.000000	0.000000	0.000000	0.000000
3	noA	B       	Dynamics	0.738180	1.000000	0.000000	0.898650	0.000000	0.000000	0.000000	0.000000
3	noA	B       	Loudness/Power	0.483110	0.000000	1.000000	0.000000	0.000000	1.000000	0.000000	0.000000
3	noA	B       	Eveness	0.476350	0.000000	1.000000	0.000000	0.000000	1.000000	0.000000	0.000000
3	noA	B       	SoundRichness	0.483110	0.000000	1.000000	0.000000	0.000000	1.000000	0.000000	0.000000
3	noA	B       	SoundPalette	0.500000	0.000000	1.000000	0.000000	0.000000	1.000000	0.000000	0.000000
3	noA	B       	OverallQuality	0.000000	0.000000	0.000000	0.000000	0.000000	0.000000	0.000000	0.827700
3	noA	C       	EaseOfPlaying	0.979730	1.000000	0.000000	0.956080	0.000000	0.000000	0.000000	0.000000
3	noA	C       	Liveliness	0.489860	0.000000	1.000000	0.000000	0.000000	1.000000	0.000000	0.000000
3	noA	C       	Responsiveness	0.961150	1.000000	0.000000	0.978040	0.000000	0.000000	0.000000	0.000000
3	noA	C       	Dynamics	0.952700	1.000000	0.000000	0.993240	0.000000	0.000000	0.000000	0.000000
3	noA	C       	Loudness/Power	0.974660	1.000000	0.000000	0.111490	0.000000	0.000000	0.000000	0.000000
3	noA	C       	Eveness	1.000000	1.000000	0.000000	0.724660	0.000000	0.000000	0.000000	0.000000
3	noA	C       	SoundRichness	0.738180	1.000000	0.000000	0.959460	0.000000	0.000000	0.000000	0.000000
3	noA	C       	SoundPalette	0.533780	0.000000	1.000000	0.000000	0.000000	1.000000	0.000000	0.000000
3	noA	C       	OverallQuality	0.000000	0.000000	0.000000	0.000000	0.000000	0.000000	0.000000	0.949320
3	noA	D       	EaseOfPlaying	1.000000	1.000000	0.000000	1.000000	0.000000	0.000000	0.000000	0.000000
3	noA	D       	Liveliness	0.481420	0.000000	1.000000	0.000000	0.000000	1.000000	0.000000	0.000000
3	noA	D       	Responsiveness	1.000000	1.000000	0.000000	1.000000	0.000000	0.000000	0.000000	0.000000
3	noA	D       	Dynamics	0.481420	0.000000	1.000000	0.000000	1.000000	0.000000	0.000000	0.000000
3	noA	D       	Loudness/Power	0.221280	1.000000	0.000000	0.070946	0.000000	0.000000	0.000000	0.000000
3	noA	D       	Eveness	0.452700	0.000000	1.000000	0.000000	1.000000	1.000000	0.000000	0.000000
3	noA	D       	SoundRichness	0.929050	1.000000	0.000000	0.988180	0.000000	0.000000	0.000000	0.000000
3	noA	D       	SoundPalette	0.486490	0.000000	1.000000	0.000000	1.000000	0.000000	0.000000	0.000000
3	noA	D       	OverallQuality	0.000000	0.000000	0.000000	0.000000	0.000000	0.000000	0.000000	0.609800
3	noA	E       	EaseOfPlaying	0.964530	1.000000	0.000000	1.000000	0.000000	0.000000	0.000000	0.000000
3	noA	E       	Liveliness	0.500000	0.000000	1.000000	0.000000	0.000000	1.000000	0.000000	0.000000
3	noA	E       	Responsiveness	0.820950	1.000000	0.000000	1.000000	0.000000	0.000000	0.000000	0.000000
3	noA	E       	Dynamics	0.967910	1.000000	0.000000	0.988180	0.000000	0.000000	0.000000	0.000000
3	noA	E       	Loudness/Power	0.878380	1.000000	0.000000	0.952700	0.000000	0.000000	0.000000	0.000000
3	noA	E       	Eveness	0.856420	1.000000	0.000000	0.912160	0.000000	0.000000	0.000000	0.000000
3	noA	E       	SoundRichness	0.819260	1.000000	0.000000	0.932430	0.000000	0.000000	0.000000	0.000000
3	noA	E       	SoundPalette	0.902030	1.000000	0.000000	0.922300	0.000000	0.000000	0.000000	0.000000
3	noA	E       	OverallQuality	0.000000	0.000000	0.000000	0.000000	0.000000	0.000000	0.000000	0.890200
3	noT	A       	EaseOfPlaying	0.530410	0.000000	1.000000	0.000000	0.000000	1.000000	0.000000	0.000000
3	noT	A       	Liveliness	0.440880	1.000000	0.000000	0.972970	0.000000	0.000000	0.000000	0.000000
3	noT	A       	Responsiveness	0.623310	1.000000	0.000000	1.000000	0.000000	1.000000	0.000000	0.000000
3	noT	A       	Dynamics	0.812500	1.000000	0.000000	0.844590	0.000000	0.000000	0.000000	0.000000
3	noT	A       	Loudness/Power	0.376690	1.000000	0.000000	0.091216	0.000000	0.000000	0.000000	0.000000
3	noT	A       	Eveness	0.038851	1.000000	0.000000	0.660470	0.000000	0.000000	0.000000	0.000000
3	noT	A       	SoundRichness	0.888510	1.000000	0.000000	0.775340	0.000000	0.000000	0.000000	0.000000
3	noT	A       	SoundPalette	0.805740	1.000000	0.000000	1.000000	0.000000	0.000000	0.000000	0.000000
3	noT	A       	OverallQuality	0.000000	0.000000	0.000000	0.000000	0.000000	0.000000	0.000000	0.376690
3	noT	B       	EaseOfPlaying	0.873310	1.000000	0.000000	1.000000	0.000000	0.000000	0.000000	0.000000
3	noT	B       	Liveliness	0.570950	1.000000	0.000000	0.847970	0.000000	0.000000	0.000000	0.000000
3	noT	B       	Responsiveness	0.881760	1.000000	0.000000	0.903720	0.000000	0.000000	0.000000	0.000000
3	noT	B       	Dynamics	0.788850	1.000000	0.000000	0.824320	0.000000	0.000000	0.000000	0.000000
3	noT	B       	Loudness/Power	0.538850	0.000000	1.000000	0.000000	0.000000	1.000000	0.000000	0.000000
3	noT	B       	Eveness	0.594590	0.000000	1.000000	0.000000	0.000000	1.000000	0.000000	0.000000
3	noT	B       	SoundRichness	0.626690	1.000000	0.000000	0.873310	0.000000	0.000000	0.000000	0.000000
3	noT	B       	SoundPalette	0.898650	1.000000	0.000000	0.949320	0.000000	0.000000	0.000000	0.000000
3	noT	B       	OverallQuality	0.000000	0.000000	0.000000	0.000000	0.000000	0.000000	0.000000	0.819260
3	noT	C       	EaseOfPlaying	0.996620	1.000000	0.000000	1.000000	0.000000	0.000000	0.000000	0.000000
3	noT	C       	Liveliness	0.951010	1.000000	0.000000	0.954390	0.000000	0.000000	0.000000	0.000000
3	noT	C       	Responsiveness	0.996620	1.000000	0.000000	1.000000	0.000000	0.000000	0.000000	0.000000
3	noT	C       	Dynamics	0.966220	1.000000	0.000000	1.000000	0.000000	0.000000	0.000000	0.000000
3	noT	C       	Loudness/Power	0.807430	1.000000	0.000000	0.108110	0.000000	0.000000	0.000000	0.000000
3	noT	C       	Eveness	0.675680	1.000000	0.000000	0.859800	0.000000	0.000000	0.000000	0.000000
3	noT	C       	SoundRichness	0.961150	1.000000	0.000000	1.000000	0.000000	0.000000	0.000000	0.000000
3	noT	C       	SoundPalette	1.000000	1.000000	0.000000	0.979730	0.000000	0.000000	0.000000	0.000000
3	noT	C       	OverallQuality	0.000000	0.000000	0.000000	0.000000	0.000000	0.000000	0.000000	0.981420
3	noT	D       	EaseOfPlaying	0.998310	1.000000	0.000000	0.962840	0.000000	0.000000	0.000000	0.000000
3	noT	D       	Liveliness	0.951010	1.000000	0.000000	0.788850	0.000000	0.000000	0.000000	0.000000
3	noT	D       	Responsiveness	1.000000	1.000000	0.000000	0.961150	0.000000	0.000000	0.000000	0.000000
3	noT	D       	Dynamics	1.000000	1.000000	0.000000	0.913850	0.000000	0.000000	0.000000	0.000000
3	noT	D       	Loudness/Power	0.616550	1.000000	0.000000	0.055743	0.000000	0.000000	0.000000	0.000000
3	noT	D       	Eveness	0.988180	1.000000	0.000000	0.905410	0.000000	0.000000	0.000000	0.000000
3	noT	D       	SoundRichness	0.986490	1.000000	0.000000	0.945950	0.000000	0.000000	0.000000	0.000000
3	noT	D       	SoundPalette	0.869930	1.000000	0.000000	1.000000	0.000000	0.000000	0.000000	0.000000
3	noT	D       	OverallQuality	0.000000	0.000000	0.000000	0.000000	0.000000	0.000000	0.000000	1.000000
3	noT	E       	EaseOfPlaying	0.945950	1.000000	0.000000	1.000000	0.000000	0.000000	0.000000	0.000000
3	noT	E       	Liveliness	0.662160	1.000000	0.000000	0.864860	0.000000	0.000000	0.000000	0.000000
3	noT	E       	Responsiveness	0.851350	1.000000	0.000000	1.000000	0.000000	0.000000	0.000000	0.000000
3	noT	E       	Dynamics	0.741550	1.000000	0.000000	0.900340	0.000000	0.000000	0.000000	0.000000
3	noT	E       	Loudness/Power	0.976350	1.000000	0.000000	0.020270	0.000000	0.000000	0.000000	0.000000
3	noT	E       	Eveness	1.000000	1.000000	0.000000	0.744930	0.000000	0.000000	0.000000	0.000000
3	noT	E       	SoundRichness	0.716220	1.000000	0.000000	0.971280	0.000000	0.000000	0.000000	0.000000
3	noT	E       	SoundPalette	0.736490	1.000000	0.000000	1.000000	0.000000	0.000000	0.000000	0.000000
3	noT	E       	OverallQuality	0.000000	0.000000	0.000000	0.000000	0.000000	0.000000	0.000000	0.663850
4	N	A       	EaseOfPlaying	0.820950	1.000000	0.000000	0.829390	0.000000	0.000000	0.000000	0.000000
4	N	A       	Liveliness	0.792230	1.000000	0.000000	0.837840	0.000000	0.000000	0.000000	0.000000
4	N	A       	Responsiveness	0.915540	1.000000	0.000000	0.829390	0.000000	0.000000	0.000000	0.000000
4	N	A       	Dynamics	0.917230	1.000000	0.000000	0.707770	0.000000	0.000000	0.000000	0.000000
4	N	A       	Loudness/Power	0.951010	1.000000	0.000000	0.798990	0.000000	0.000000	0.000000	0.000000
4	N	A       	Eveness	0.853040	1.000000	0.000000	0.814190	0.000000	0.000000	0.000000	0.000000
4	N	A       	SoundRichness	0.942570	1.000000	0.000000	0.917230	0.000000	0.000000	0.000000	0.000000
4	N	A       	SoundPalette	0.787160	1.000000	0.000000	0.797300	0.000000	0.000000	0.000000	0.000000
4	N	A       	OverallQuality	0.000000	0.000000	0.000000	0.000000	0.000000	0.000000	0.000000	0.937500
4	N	B       	EaseOfPlaying	0.854730	1.000000	0.000000	0.851350	0.000000	0.000000	0.000000	0.000000
4	N	B       	Liveliness	0.822640	1.000000	0.000000	0.809120	0.000000	0.000000	0.000000	0.000000
4	N	B       	Responsiveness	0.780410	1.000000	0.000000	0.785470	0.000000	0.000000	0.000000	0.000000
4	N	B       	Dynamics	0.366550	1.000000	0.000000	0.798990	0.000000	0.000000	0.000000	0.000000
4	N	B       	Loudness/Power	0.665540	1.000000	0.000000	0.790540	0.000000	0.000000	0.000000	0.000000
4	N	B       	Eveness	0.456080	1.000000	0.000000	0.766890	0.000000	0.000000	0.000000	0.000000
4	N	B       	SoundRichness	0.918920	1.000000	0.000000	0.858110	0.000000	0.000000	0.000000	0.000000
4	N	B       	SoundPalette	0.731420	1.000000	0.000000	0.836150	0.000000	0.000000	0.000000	0.000000
4	N	B       	OverallQuality	0.000000	0.000000	0.000000	0.000000	0.000000	0.000000	0.000000	0.753380
4	N	C       	EaseOfPlaying	0.597970	1.000000	0.000000	0.832770	0.000000	0.000000	0.000000	0.000000
4	N	C       	Liveliness	0.741550	1.000000	0.000000	0.824320	0.000000	0.000000	0.000000	0.000000
4	N	C       	Responsiveness	0.728040	1.000000	0.000000	0.782090	0.000000	0.000000	0.000000	0.000000
4	N	C       	Dynamics	0.736490	1.000000	0.000000	0.712840	0.000000	0.000000	0.000000	0.000000
4	N	C       	Loudness/Power	0.738180	1.000000	0.000000	0.768580	0.000000	0.000000	0.000000	0.000000
4	N	C       	Eveness	0.667230	1.000000	0.000000	0.778720	0.000000	0.000000	0.000000	0.000000
4	N	C       	SoundRichness	0.807430	1.000000	0.000000	0.788850	0.000000	0.000000	0.000000	0.000000
4	N	C       	SoundPalette	0.552360	1.000000	0.000000	0.804050	0.000000	0.000000	0.000000	0.000000
4	N	C       	OverallQuality	0.000000	0.000000	0.000000	0.000000	0.000000	0.000000	0.000000	0.646960
4	N	D       	EaseOfPlaying	0.648650	1.000000	0.000000	0.712840	0.000000	0.000000	0.000000	0.000000
4	N	D       	Liveliness	0.831080	1.000000	0.000000	0.765200	0.000000	0.000000	0.000000	0.000000
4	N	D       	Responsiveness	0.684120	1.000000	0.000000	0.768580	0.000000	0.000000	0.000000	0.000000
4	N	D       	Dynamics	0.912160	1.000000	0.000000	0.795610	0.000000	0.000000	0.000000	0.000000
4	N	D       	Loudness/Power	0.864860	1.000000	0.000000	0.868240	0.000000	0.000000	0.000000	0.000000
4	N	D       	Eveness	0.722970	1.000000	0.000000	0.672300	0.000000	0.000000	0.000000	0.000000
4	N	D       	SoundRichness	0.885140	1.000000	0.000000	0.628380	0.000000	0.000000	0.000000	0.000000
4	N	D       	SoundPalette	0.744930	1.000000	0.000000	0.694260	0.000000	0.000000	0.000000	0.000000
4	N	D       	OverallQuality	0.000000	0.000000	0.000000	0.000000	0.000000	0.000000	0.000000	0.738180
4	N	E       	EaseOfPlaying	0.978040	1.000000	0.000000	0.969590	0.000000	0.000000	0.000000	0.000000
4	N	E       	Liveliness	0.829390	1.000000	0.000000	0.751690	0.000000	0.000000	0.000000	0.000000
4	N	E       	Responsiveness	0.861490	1.000000	0.000000	0.912160	0.000000	0.000000	0.000000	0.000000
4	N	E       	Dynamics	0.971280	1.000000	0.000000	0.815880	0.000000	0.000000	0.000000	0.000000
4	N	E       	Loudness/Power	0.988180	1.000000	0.000000	0.917230	0.000000	0.000000	0.000000	0.000000
4	N	E       	Eveness	0.956080	1.000000	0.000000	0.871620	0.000000	0.000000	0.000000	0.000000
4	N	E       	SoundRichness	0.890200	1.000000	0.000000	0.815880	0.000000	0.000000	0.000000	0.000000
4	N	E       	SoundPalette	0.836150	1.000000	0.000000	0.890200	0.000000	0.000000	0.000000	0.000000
4	N	E       	OverallQuality	0.000000	0.000000	0.000000	0.000000	0.000000	0.000000	0.000000	0.961150
4	noA	A       	EaseOfPlaying	0.712840	1.000000	0.000000	0.842910	0.000000	0.000000	0.000000	0.000000
4	noA	A       	Liveliness	0.608110	1.000000	0.000000	0.712840	0.000000	0.000000	0.000000	0.000000
4	noA	A       	Responsiveness	0.763510	1.000000	0.000000	0.881760	0.000000	0.000000	0.000000	0.000000
4	noA	A       	Dynamics	0.613180	0.000000	1.000000	0.000000	1.000000	0.000000	0.000000	0.000000
4	noA	A       	Loudness/Power	0.447640	1.000000	0.000000	0.842910	0.000000	0.000000	0.000000	0.000000
4	noA	A       	Eveness	0.951010	1.000000	0.000000	0.755070	0.000000	0.000000	0.000000	0.000000
4	noA	A       	SoundRichness	0.770270	1.000000	0.000000	0.795610	0.000000	0.000000	0.000000	0.000000
4	noA	A       	SoundPalette	0.711150	0.000000	1.000000	0.000000	1.000000	0.000000	0.000000	0.000000
4	noA	A       	OverallQuality	0.000000	0.000000	0.000000	0.000000	0.000000	0.000000	0.000000	0.739860
4	noA	B       	EaseOfPlaying	0.873310	1.000000	0.000000	0.895270	0.000000	0.000000	0.000000	0.000000
4	noA	B       	Liveliness	0.881760	1.000000	0.000000	0.917230	0.000000	0.000000	0.000000	0.000000
4	noA	B       	Responsiveness	0.881760	1.000000	0.000000	0.665540	0.000000	0.000000	0.000000	0.000000
4	noA	B       	Dynamics	0.765200	1.000000	0.000000	0.633450	0.000000	0.000000	0.000000	0.000000
4	noA	B       	Loudness/Power	0.626690	0.000000	1.000000	0.000000	0.000000	1.000000	0.000000	0.000000
4	noA	B       	Eveness	0.895270	1.000000	0.000000	0.878380	0.000000	0.000000	0.000000	0.000000
4	noA	B       	SoundRichness	0.783780	0.000000	1.000000	0.000000	0.000000	1.000000	0.000000	0.000000
4	noA	B       	SoundPalette	0.694260	0.000000	1.000000	0.000000	0.000000	1.000000	0.000000	0.000000
4	noA	B       	OverallQuality	0.000000	0.000000	0.000000	0.000000	0.000000	0.000000	0.000000	0.881760
4	noA	C       	EaseOfPlaying	0.827700	1.000000	0.000000	0.861490	0.000000	0.000000	0.000000	0.000000
4	noA	C       	Liveliness	0.761820	1.000000	0.000000	0.778720	0.000000	0.000000	0.000000	0.000000
4	noA	C       	Responsiveness	0.822640	1.000000	0.000000	0.701010	0.000000	0.000000	0.000000	0.000000
4	noA	C       	Dynamics	0.645270	1.000000	0.000000	0.717910	0.000000	0.000000	0.000000	0.000000
4	noA	C       	Loudness/Power	0.837840	1.000000	0.000000	0.785470	0.000000	0.000000	0.000000	0.000000
4	noA	C       	Eveness	0.630070	1.000000	0.000000	0.682430	0.000000	0.000000	0.000000	0.000000
4	noA	C       	SoundRichness	0.643580	0.000000	1.000000	0.000000	0.000000	1.000000	0.000000	0.000000
4	noA	C       	SoundPalette	0.591220	1.000000	0.000000	0.798990	0.000000	0.000000	0.000000	0.000000
4	noA	C       	OverallQuality	0.000000	0.000000	0.000000	0.000000	0.000000	0.000000	0.000000	0.778720
4	noA	D       	EaseOfPlaying	0.425680	1.000000	0.000000	0.672300	0.000000	0.000000	0.000000	0.000000
4	noA	D       	Liveliness	0.577700	0.000000	1.000000	0.000000	1.000000	0.000000	0.000000	0.000000
4	noA	D       	Responsiveness	0.633450	1.000000	0.000000	0.702700	0.000000	0.000000	0.000000	0.000000
4	noA	D       	Dynamics	0.447640	0.000000	1.000000	0.000000	1.000000	0.000000	0.000000	0.000000
4	noA	D       	Loudness/Power	0.393580	1.000000	0.000000	0.701010	0.000000	0.000000	0.000000	0.000000
4	noA	D       	Eveness	0.586150	0.000000	1.000000	0.000000	0.000000	1.000000	0.000000	0.000000
4	noA	D       	SoundRichness	0.564190	0.000000	1.000000	0.000000	1.000000	0.000000	0.000000	0.000000
4	noA	D       	SoundPalette	0.564190	0.000000	1.000000	0.000000	1.000000	0.000000	0.000000	0.000000
4	noA	D       	OverallQuality	0.000000	0.000000	0.000000	0.000000	0.000000	0.000000	0.000000	0.435810
4	noA	E       	EaseOfPlaying	0.657090	1.000000	0.000000	0.765200	0.000000	0.000000	0.000000	0.000000
4	noA	E       	Liveliness	0.697640	1.000000	0.000000	0.869930	0.000000	0.000000	0.000000	0.000000
4	noA	E       	Responsiveness	0.668920	1.000000	0.000000	0.741550	0.000000	0.000000	0.000000	0.000000
4	noA	E       	Dynamics	0.662160	0.000000	1.000000	0.000000	1.000000	0.000000	0.000000	0.000000
4	noA	E       	Loudness/Power	0.728040	0.000000	1.000000	0.000000	0.000000	1.000000	0.000000	0.000000
4	noA	E       	Eveness	0.728040	1.000000	0.000000	0.940880	0.000000	0.000000	0.000000	0.000000
4	noA	E       	SoundRichness	0.646960	1.000000	0.000000	0.699320	0.000000	0.000000	0.000000	0.000000
4	noA	E       	SoundPalette	0.668920	0.000000	1.000000	0.000000	0.000000	1.000000	0.000000	0.000000
4	noA	E       	OverallQuality	0.000000	0.000000	0.000000	0.000000	0.000000	0.000000	0.000000	0.856420
4	noT	A       	EaseOfPlaying	0.665540	1.000000	0.000000	0.771960	0.000000	0.000000	0.000000	0.000000
4	noT	A       	Liveliness	0.398650	1.000000	0.000000	0.719590	0.000000	0.000000	0.000000	0.000000
4	noT	A       	Responsiveness	0.554050	1.000000	0.000000	0.736490	0.000000	0.000000	0.000000	0.000000
4	noT	A       	Dynamics	0.798990	1.000000	0.000000	0.820950	0.000000	0.000000	0.000000	0.000000
4	noT	A       	Loudness/Power	0.383450	1.000000	0.000000	0.729730	0.000000	0.000000	0.000000	0.000000
4	noT	A       	Eveness	0.716220	1.000000	0.000000	0.853040	0.000000	0.000000	0.000000	0.000000
4	noT	A       	SoundRichness	0.667230	1.000000	0.000000	0.697640	0.000000	0.000000	0.000000	0.000000
4	noT	A       	SoundPalette	0.744930	1.000000	0.000000	0.662160	0.000000	0.000000	0.000000	0.000000
4	noT	A       	OverallQuality	0.000000	0.000000	0.000000	0.000000	0.000000	0.000000	0.000000	0.609800
4	noT	B       	EaseOfPlaying	0.440880	1.000000	0.000000	0.633450	0.000000	0.000000	0.000000	0.000000
4	noT	B       	Liveliness	0.423990	1.000000	0.000000	0.635140	0.000000	0.000000	0.000000	0.000000
4	noT	B       	Responsiveness	0.435810	1.000000	0.000000	0.687500	0.000000	0.000000	0.000000	0.000000
4	noT	B       	Dynamics	0.724660	1.000000	0.000000	0.783780	0.000000	0.000000	0.000000	0.000000
4	noT	B       	Loudness/Power	0.386820	1.000000	0.000000	0.756760	0.000000	0.000000	0.000000	0.000000
4	noT	B       	Eveness	0.984800	1.000000	0.000000	0.631760	0.000000	0.000000	0.000000	0.000000
4	noT	B       	SoundRichness	0.375000	1.000000	0.000000	0.675680	0.000000	0.000000	0.000000	0.000000
4	noT	B       	SoundPalette	0.591220	1.000000	0.000000	0.574320	0.000000	0.000000	0.000000	0.000000
4	noT	B       	OverallQuality	0.000000	0.000000	0.000000	0.000000	0.000000	0.000000	0.000000	0.268580
4	noT	C       	EaseOfPlaying	0.785470	1.000000	0.000000	0.812500	0.000000	0.000000	0.000000	0.000000
4	noT	C       	Liveliness	0.841220	1.000000	0.000000	0.778720	0.000000	0.000000	0.000000	0.000000
4	noT	C       	Responsiveness	0.929050	1.000000	0.000000	0.898650	0.000000	0.000000	0.000000	0.000000
4	noT	C       	Dynamics	0.856420	1.000000	0.000000	0.675680	0.000000	0.000000	0.000000	0.000000
4	noT	C       	Loudness/Power	0.822640	1.000000	0.000000	0.810810	0.000000	0.000000	0.000000	0.000000
4	noT	C       	Eveness	0.364860	1.000000	0.000000	0.805740	0.000000	0.000000	0.000000	0.000000
4	noT	C       	SoundRichness	0.638510	1.000000	0.000000	0.814190	0.000000	0.000000	0.000000	0.000000
4	noT	C       	SoundPalette	0.611490	1.000000	0.000000	0.837840	0.000000	0.000000	0.000000	0.000000
4	noT	C       	OverallQuality	0.000000	0.000000	0.000000	0.000000	0.000000	0.000000	0.000000	0.750000
4	noT	D       	EaseOfPlaying	0.856420	1.000000	0.000000	0.827700	0.000000	0.000000	0.000000	0.000000
4	noT	D       	Liveliness	0.949320	1.000000	0.000000	0.978040	0.000000	0.000000	0.000000	0.000000
4	noT	D       	Responsiveness	0.829390	1.000000	0.000000	0.807430	0.000000	0.000000	0.000000	0.000000
4	noT	D       	Dynamics	0.920610	1.000000	0.000000	0.883450	0.000000	0.000000	0.000000	0.000000
4	noT	D       	Loudness/Power	0.988180	1.000000	0.000000	0.790540	0.000000	0.000000	0.000000	0.000000
4	noT	D       	Eveness	0.695950	1.000000	0.000000	0.822640	0.000000	0.000000	0.000000	0.000000
4	noT	D       	SoundRichness	0.993240	1.000000	0.000000	0.917230	0.000000	0.000000	0.000000	0.000000
4	noT	D       	SoundPalette	0.859800	1.000000	0.000000	0.888510	0.000000	0.000000	0.000000	0.000000
4	noT	D       	OverallQuality	0.000000	0.000000	0.000000	0.000000	0.000000	0.000000	0.000000	0.956080
4	noT	E       	EaseOfPlaying	0.744930	1.000000	0.000000	0.694260	0.000000	0.000000	0.000000	0.000000
4	noT	E       	Liveliness	0.743240	1.000000	0.000000	0.785470	0.000000	0.000000	0.000000	0.000000
4	noT	E       	Responsiveness	0.932430	1.000000	0.000000	0.923990	0.000000	0.000000	0.000000	0.000000
4	noT	E       	Dynamics	0.594590	1.000000	0.000000	0.657090	0.000000	0.000000	0.000000	0.000000
4	noT	E       	Loudness/Power	0.964530	1.000000	0.000000	0.819260	0.000000	0.000000	0.000000	0.000000
4	noT	E       	Eveness	0.638510	1.000000	0.000000	0.787160	0.000000	0.000000	0.000000	0.000000
4	noT	E       	SoundRichness	0.891890	1.000000	0.000000	0.875000	0.000000	0.000000	0.000000	0.000000
4	noT	E       	SoundPalette	0.746620	1.000000	0.000000	0.682430	0.000000	0.000000	0.000000	0.000000
4	noT	E       	OverallQuality	0.000000	0.000000	0.000000	0.000000	0.000000	0.000000	0.000000	0.937500
5	N	A       	EaseOfPlaying	0.908780	1.000000	0.000000	0.643580	0.000000	0.000000	0.000000	0.000000
5	N	A       	Liveliness	0.663850	1.000000	0.000000	0.341220	0.000000	0.000000	0.000000	0.000000
5	N	A       	Responsiveness	0.893580	1.000000	0.000000	0.562500	0.000000	0.000000	0.000000	0.000000
5	N	A       	Dynamics	0.888510	1.000000	0.000000	0.756760	0.000000	0.000000	0.000000	0.000000
5	N	A       	Loudness/Power	0.945950	1.000000	0.000000	0.952700	0.000000	0.000000	0.000000	0.000000
5	N	A       	Eveness	0.932430	1.000000	0.000000	0.679050	0.000000	0.000000	0.000000	0.000000
5	N	A       	SoundRichness	0.920610	1.000000	0.000000	0.929050	0.000000	0.000000	0.000000	0.000000
5	N	A       	SoundPalette	0.944260	1.000000	0.000000	0.719590	0.000000	0.000000	0.000000	0.000000
5	N	A       	OverallQuality	0.000000	0.000000	0.000000	0.000000	0.000000	0.000000	0.000000	0.952700
5	N	B       	EaseOfPlaying	0.273650	1.000000	0.000000	0.587840	0.000000	0.000000	0.000000	0.000000
5	N	B       	Liveliness	0.706080	1.000000	0.000000	0.452700	0.000000	0.000000	0.000000	0.000000
5	N	B       	Responsiveness	0.363180	1.000000	0.000000	0.630070	0.000000	0.000000	0.000000	0.000000
5	N	B       	Dynamics	0.555740	1.000000	0.000000	0.625000	0.000000	0.000000	0.000000	0.000000
5	N	B       	Loudness/Power	0.856420	1.000000	0.000000	0.809120	0.000000	0.000000	0.000000	0.000000
5	N	B       	Eveness	0.452700	1.000000	0.000000	0.673990	0.000000	0.000000	0.000000	0.000000
5	N	B       	SoundRichness	0.584460	1.000000	0.000000	0.935810	0.000000	0.000000	0.000000	0.000000
5	N	B       	SoundPalette	0.652030	1.000000	0.000000	0.728040	0.000000	0.000000	0.000000	0.000000
5	N	B       	OverallQuality	0.000000	0.000000	0.000000	0.000000	0.000000	0.000000	0.000000	0.665540
5	N	C       	EaseOfPlaying	0.390200	1.000000	0.000000	0.369930	0.000000	0.000000	0.000000	0.000000
5	N	C       	Liveliness	0.729730	1.000000	0.000000	0.408780	0.000000	0.000000	0.000000	0.000000
5	N	C       	Responsiveness	0.317570	1.000000	0.000000	0.675680	0.000000	0.000000	0.000000	0.000000
5	N	C       	Dynamics	0.682430	1.000000	0.000000	0.630070	0.000000	0.000000	0.000000	0.000000
5	N	C       	Loudness/Power	0.706080	1.000000	0.000000	0.871620	0.000000	0.000000	0.000000	0.000000
5	N	C       	Eveness	0.812500	1.000000	0.000000	0.640200	0.000000	0.000000	0.000000	0.000000
5	N	C       	SoundRichness	0.555740	1.000000	0.000000	0.864860	0.000000	0.000000	0.000000	0.000000
5	N	C       	SoundPalette	0.694260	1.000000	0.000000	0.790540	0.000000	0.000000	0.000000	0.000000
5	N	C       	OverallQuality	0.000000	0.000000	0.000000	0.000000	0.000000	0.000000	0.000000	0.653720
5	N	D       	EaseOfPlaying	0.314190	1.000000	0.000000	0.663850	0.000000	0.000000	0.000000	0.000000
5	N	D       	Liveliness	0.739860	1.000000	0.000000	0.543920	0.000000	0.000000	0.000000	0.000000
5	N	D       	Responsiveness	0.347970	1.000000	0.000000	0.695950	0.000000	0.000000	0.000000	0.000000
5	N	D       	Dynamics	0.207770	1.000000	0.000000	0.704390	0.000000	0.000000	0.000000	0.000000
5	N	D       	Loudness/Power	0.219600	1.000000	0.000000	0.778720	0.000000	0.000000	0.000000	0.000000
5	N	D       	Eveness	0.292230	1.000000	0.000000	0.640200	0.000000	0.000000	0.000000	0.000000
5	N	D       	SoundRichness	0.170610	1.000000	0.000000	0.925680	0.000000	0.000000	0.000000	0.000000
5	N	D       	SoundPalette	0.226350	1.000000	0.000000	0.736490	0.000000	0.000000	0.000000	0.000000
5	N	D       	OverallQuality	0.000000	0.000000	0.000000	0.000000	0.000000	0.000000	0.000000	0.101350
5	N	E       	EaseOfPlaying	0.423990	1.000000	0.000000	0.564190	0.000000	0.000000	0.000000	0.000000
5	N	E       	Liveliness	0.390200	1.000000	0.000000	0.314190	0.000000	0.000000	0.000000	0.000000
5	N	E       	Responsiveness	0.543920	1.000000	0.000000	0.662160	0.000000	0.000000	0.000000	0.000000
5	N	E       	Dynamics	0.793920	1.000000	0.000000	0.663850	0.000000	0.000000	0.000000	0.000000
5	N	E       	Loudness/Power	0.891890	1.000000	0.000000	0.888510	0.000000	0.000000	0.000000	0.000000
5	N	E       	Eveness	0.940880	1.000000	0.000000	0.782090	0.000000	0.000000	0.000000	0.000000
5	N	E       	SoundRichness	0.944260	1.000000	0.000000	0.858110	0.000000	0.000000	0.000000	0.000000
5	N	E       	SoundPalette	0.945950	1.000000	0.000000	0.839530	0.000000	0.000000	0.000000	0.000000
5	N	E       	OverallQuality	0.000000	0.000000	0.000000	0.000000	0.000000	0.000000	0.000000	0.956080
5	noA	A       	EaseOfPlaying	0.638510	1.000000	0.000000	0.880070	0.000000	0.000000	0.000000	0.000000
5	noA	A       	Liveliness	0.871620	1.000000	0.000000	0.663850	0.000000	0.000000	0.000000	0.000000
5	noA	A       	Responsiveness	0.326010	1.000000	0.000000	0.945950	0.000000	0.000000	0.000000	0.000000
5	noA	A       	Dynamics	0.707770	1.000000	0.000000	0.728040	0.000000	0.000000	0.000000	0.000000
5	noA	A       	Loudness/Power	0.783780	1.000000	0.000000	0.780410	0.000000	0.000000	0.000000	0.000000
5	noA	A       	Eveness	0.423990	1.000000	0.000000	0.729730	0.000000	0.000000	0.000000	0.000000
5	noA	A       	SoundRichness	0.577700	1.000000	0.000000	0.804050	0.000000	0.000000	0.000000	0.000000
5	noA	A       	SoundPalette	0.559120	0.000000	1.000000	0.000000	0.000000	1.000000	0.000000	0.000000
5	noA	A       	OverallQuality	0.000000	0.000000	0.000000	0.000000	0.000000	0.000000	0.000000	0.657090
5	noA	B       	EaseOfPlaying	0.846280	1.000000	0.000000	0.903720	0.000000	0.000000	0.000000	0.000000
5	noA	B       	Liveliness	0.408780	1.000000	0.000000	0.371620	0.000000	0.000000	0.000000	0.000000
5	noA	B       	Responsiveness	0.834460	1.000000	0.000000	0.847970	0.000000	0.000000	0.000000	0.000000
5	noA	B       	Dynamics	0.793920	1.000000	0.000000	0.768580	0.000000	0.000000	0.000000	0.000000
5	noA	B       	Loudness/Power	0.751690	1.000000	0.000000	0.755070	0.000000	0.000000	0.000000	0.000000
5	noA	B       	Eveness	0.763510	1.000000	0.000000	0.701010	0.000000	0.000000	0.000000	0.000000
5	noA	B       	SoundRichness	0.618240	1.000000	0.000000	0.751690	0.000000	0.000000	0.000000	0.000000
5	noA	B       	SoundPalette	0.604730	0.000000	1.000000	0.000000	0.000000	1.000000	0.000000	0.000000
5	noA	B       	OverallQuality	0.000000	0.000000	0.000000	0.000000	0.000000	0.000000	0.000000	0.939190
5	noA	C       	EaseOfPlaying	0.574320	1.000000	0.000000	0.689190	0.000000	0.000000	0.000000	0.000000
5	noA	C       	Liveliness	0.667230	1.000000	0.000000	0.248310	0.000000	0.000000	0.000000	0.000000
5	noA	C       	Responsiveness	0.381760	1.000000	0.000000	0.672300	0.000000	0.000000	0.000000	0.000000
5	noA	C       	Dynamics	0.775340	0.000000	1.000000	0.253380	0.000000	1.000000	0.000000	0.000000
5	noA	C       	Loudness/Power	0.783780	1.000000	0.000000	0.788850	0.000000	0.000000	0.000000	0.000000
5	noA	C       	Eveness	0.773650	1.000000	0.000000	0.680740	0.000000	0.000000	0.000000	0.000000
5	noA	C       	SoundRichness	0.736490	1.000000	0.000000	0.826010	0.000000	0.000000	0.000000	0.000000
5	noA	C       	SoundPalette	0.680740	1.000000	0.000000	0.775340	0.000000	0.000000	0.000000	0.000000
5	noA	C       	OverallQuality	0.000000	0.000000	0.000000	0.000000	0.000000	0.000000	0.000000	0.802360
5	noA	D       	EaseOfPlaying	0.621620	1.000000	0.000000	0.907090	0.000000	0.000000	0.000000	0.000000
5	noA	D       	Liveliness	0.559120	1.000000	0.000000	0.444260	0.000000	0.000000	0.000000	0.000000
5	noA	D       	Responsiveness	0.628380	1.000000	0.000000	0.888510	0.000000	0.000000	0.000000	0.000000
5	noA	D       	Dynamics	0.570950	1.000000	0.000000	0.636820	0.000000	0.000000	0.000000	0.000000
5	noA	D       	Loudness/Power	0.619930	1.000000	0.000000	0.875000	0.000000	0.000000	0.000000	0.000000
5	noA	D       	Eveness	0.628380	1.000000	0.000000	0.802360	0.000000	0.000000	0.000000	0.000000
5	noA	D       	SoundRichness	0.429050	1.000000	0.000000	0.834460	0.000000	0.000000	0.000000	0.000000
5	noA	D       	SoundPalette	0.395270	0.000000	1.000000	0.000000	0.000000	1.000000	0.000000	0.000000
5	noA	D       	OverallQuality	0.000000	0.000000	0.000000	0.000000	0.000000	0.000000	0.000000	0.613180
5	noA	E       	EaseOfPlaying	0.202700	1.000000	0.000000	0.932430	0.000000	0.000000	0.000000	0.000000
5	noA	E       	Liveliness	0.697640	1.000000	0.000000	0.179050	0.000000	0.000000	0.000000	0.000000
5	noA	E       	Responsiveness	0.260140	1.000000	0.000000	0.731420	0.000000	0.000000	0.000000	0.000000
5	noA	E       	Dynamics	0.194260	1.000000	0.000000	0.798990	0.000000	0.000000	0.000000	0.000000
5	noA	E       	Loudness/Power	0.787160	1.000000	0.000000	0.775340	0.000000	0.000000	0.000000	0.000000
5	noA	E       	Eveness	0.236490	1.000000	0.000000	0.763510	0.000000	0.000000	0.000000	0.000000
5	noA	E       	SoundRichness	0.179050	1.000000	0.000000	0.815880	0.000000	0.000000	0.000000	0.000000
5	noA	E       	SoundPalette	0.212840	0.000000	1.000000	0.000000	0.000000	1.000000	0.000000	0.000000
5	noA	E       	OverallQuality	0.000000	0.000000	0.000000	0.000000	0.000000	0.000000	0.000000	0.108110
5	noT	A       	EaseOfPlaying	0.640200	1.000000	0.000000	0.743240	0.000000	0.000000	0.000000	0.000000
5	noT	A       	Liveliness	0.592910	1.000000	0.000000	0.243240	0.000000	0.000000	0.000000	0.000000
5	noT	A       	Responsiveness	0.734800	1.000000	0.000000	0.567570	0.000000	0.000000	0.000000	0.000000
5	noT	A       	Dynamics	0.820950	1.000000	0.000000	0.673990	0.000000	0.000000	0.000000	0.000000
5	noT	A       	Loudness/Power	0.947640	1.000000	0.000000	0.755070	0.000000	0.000000	0.000000	0.000000
5	noT	A       	Eveness	0.944260	1.000000	0.000000	0.748310	0.000000	0.000000	0.000000	0.000000
5	noT	A       	SoundRichness	0.851350	1.000000	0.000000	0.709460	0.000000	0.000000	0.000000	0.000000
5	noT	A       	SoundPalette	0.859800	1.000000	0.000000	0.668920	0.000000	0.000000	0.000000	0.000000
5	noT	A       	OverallQuality	0.000000	0.000000	0.000000	0.000000	0.000000	0.000000	0.000000	0.945950
5	noT	B       	EaseOfPlaying	0.854730	1.000000	0.000000	0.763510	0.000000	0.000000	0.000000	0.000000
5	noT	B       	Liveliness	0.663850	1.000000	0.000000	0.435810	0.000000	0.000000	0.000000	0.000000
5	noT	B       	Responsiveness	0.847970	1.000000	0.000000	0.731420	0.000000	0.000000	0.000000	0.000000
5	noT	B       	Dynamics	0.873310	1.000000	0.000000	0.770270	0.000000	0.000000	0.000000	0.000000
5	noT	B       	Loudness/Power	0.913850	1.000000	0.000000	0.839530	0.000000	0.000000	0.000000	0.000000
5	noT	B       	Eveness	0.915540	1.000000	0.000000	0.633450	0.000000	0.000000	0.000000	0.000000
5	noT	B       	SoundRichness	0.878380	1.000000	0.000000	0.881760	0.000000	0.000000	0.000000	0.000000
5	noT	B       	SoundPalette	0.869930	1.000000	0.000000	0.707770	0.000000	0.000000	0.000000	0.000000
5	noT	B       	OverallQuality	0.000000	0.000000	0.000000	0.000000	0.000000	0.000000	0.000000	0.912160
5	noT	C       	EaseOfPlaying	0.131760	1.000000	0.000000	0.858110	0.000000	0.000000	0.000000	0.000000
5	noT	C       	Liveliness	0.711150	1.000000	0.000000	0.599660	0.000000	0.000000	0.000000	0.000000
5	noT	C       	Responsiveness	0.410470	1.000000	0.000000	0.673990	0.000000	0.000000	0.000000	0.000000
5	noT	C       	Dynamics	0.270270	1.000000	0.000000	0.668920	0.000000	0.000000	0.000000	0.000000
5	noT	C       	Loudness/Power	0.113180	1.000000	0.000000	0.711150	0.000000	0.000000	0.000000	0.000000
5	noT	C       	Eveness	0.168920	1.000000	0.000000	0.724660	0.000000	0.000000	0.000000	0.000000
5	noT	C       	SoundRichness	0.111490	1.000000	0.000000	0.917230	0.000000	0.000000	0.000000	0.000000
5	noT	C       	SoundPalette	0.094595	1.000000	0.000000	0.692570	0.000000	0.000000	0.000000	0.000000
5	noT	C       	OverallQuality	0.000000	0.000000	0.000000	0.000000	0.000000	0.000000	0.000000	0.155400
5	noT	D       	EaseOfPlaying	0.613180	1.000000	0.000000	0.538850	0.000000	0.000000	0.000000	0.000000
5	noT	D       	Liveliness	0.663850	1.000000	0.000000	0.396960	0.000000	0.000000	0.000000	0.000000
5	noT	D       	Responsiveness	0.716220	1.000000	0.000000	0.750000	0.000000	0.000000	0.000000	0.000000
5	noT	D       	Dynamics	0.797300	1.000000	0.000000	0.711490	0.000000	0.000000	0.000000	0.000000
5	noT	D       	Loudness/Power	0.893580	1.000000	0.000000	0.721280	0.000000	0.000000	0.000000	0.000000
5	noT	D       	Eveness	0.922300	1.000000	0.000000	0.648650	0.000000	0.000000	0.000000	0.000000
5	noT	D       	SoundRichness	0.670610	1.000000	0.000000	0.947640	0.000000	0.000000	0.000000	0.000000
5	noT	D       	SoundPalette	0.771960	1.000000	0.000000	0.812500	0.000000	0.000000	0.000000	0.000000
5	noT	D       	OverallQuality	0.000000	0.000000	0.000000	0.000000	0.000000	0.000000	0.000000	0.712840
5	noT	E       	EaseOfPlaying	0.511820	1.000000	0.000000	0.417230	0.000000	0.000000	0.000000	0.000000
5	noT	E       	Liveliness	0.238180	1.000000	0.000000	0.359800	0.000000	0.000000	0.000000	0.000000
5	noT	E       	Responsiveness	0.329390	1.000000	0.000000	0.618240	0.000000	0.000000	0.000000	0.000000
5	noT	E       	Dynamics	0.145270	1.000000	0.000000	0.895270	0.000000	0.000000	0.000000	0.000000
5	noT	E       	Loudness/Power	0.418920	1.000000	0.000000	0.787160	0.000000	0.000000	0.000000	0.000000
5	noT	E       	Eveness	0.849660	1.000000	0.000000	0.630070	0.000000	0.000000	0.000000	0.000000
5	noT	E       	SoundRichness	0.201010	1.000000	0.000000	0.783780	0.000000	0.000000	0.000000	0.000000
5	noT	E       	SoundPalette	0.109800	1.000000	0.000000	0.832770	0.000000	0.000000	0.000000	0.000000
5	noT	E       	OverallQuality	0.000000	0.000000	0.000000	0.000000	0.000000	0.000000	0.000000	0.606420
6	N	A       	EaseOfPlaying	0.312500	1.000000	0.000000	1.000000	0.000000	0.000000	0.000000	0.000000
6	N	A       	Liveliness	0.000000	1.000000	0.000000	0.000000	0.000000	0.000000	0.000000	0.000000
6	N	A       	Responsiveness	0.699320	1.000000	0.000000	0.288850	0.000000	0.000000	0.000000	0.000000
6	N	A       	Dynamics	0.226350	1.000000	0.000000	1.000000	0.000000	0.000000	0.000000	0.000000
6	N	A       	Loudness/Power	0.278720	1.000000	0.000000	0.684120	0.000000	0.000000	0.000000	0.000000
6	N	A       	Eveness	0.194260	1.000000	0.000000	1.000000	0.000000	0.000000	0.000000	0.000000
6	N	A       	SoundRichness	0.381760	1.000000	0.000000	0.748310	0.000000	0.000000	0.000000	0.000000
6	N	A       	SoundPalette	0.418920	1.000000	0.000000	1.000000	0.000000	0.000000	0.000000	0.000000
6	N	A       	OverallQuality	0.000000	0.000000	0.000000	0.000000	0.000000	0.000000	0.000000	0.581080
6	N	B       	EaseOfPlaying	0.057432	1.000000	0.000000	1.000000	0.000000	0.000000	0.000000	0.000000
6	N	B       	Liveliness	0.239860	1.000000	0.000000	0.021959	0.000000	0.000000	0.000000	0.000000
6	N	B       	Responsiveness	0.000000	1.000000	0.000000	0.265200	0.000000	0.000000	0.000000	0.000000
6	N	B       	Dynamics	0.162160	1.000000	0.000000	1.000000	0.000000	0.000000	0.000000	0.000000
6	N	B       	Loudness/Power	0.342910	1.000000	0.000000	0.653720	0.000000	0.000000	0.000000	0.000000
6	N	B       	Eveness	0.079392	1.000000	0.000000	1.000000	0.000000	0.000000	0.000000	0.000000
6	N	B       	SoundRichness	0.239860	1.000000	0.000000	0.719590	0.000000	0.000000	0.000000	0.000000
6	N	B       	SoundPalette	0.201010	1.000000	0.000000	1.000000	0.000000	0.000000	0.000000	0.000000
6	N	B       	OverallQuality	0.000000	0.000000	0.000000	0.000000	0.000000	0.000000	0.000000	0.000000
6	N	C       	EaseOfPlaying	1.000000	1.000000	0.000000	1.000000	0.000000	0.000000	0.000000	0.000000
6	N	C       	Liveliness	1.000000	1.000000	0.000000	0.195950	0.000000	0.000000	0.000000	0.000000
6	N	C       	Responsiveness	1.000000	1.000000	0.000000	0.944260	0.000000	0.000000	0.000000	0.000000
6	N	C       	Dynamics	0.576010	1.000000	0.000000	1.000000	0.000000	0.000000	0.000000	0.000000
6	N	C       	Loudness/Power	0.905410	1.000000	0.000000	0.655410	0.000000	0.000000	0.000000	0.000000
6	N	C       	Eveness	1.000000	1.000000	0.000000	1.000000	0.000000	0.000000	0.000000	0.000000
6	N	C       	SoundRichness	0.396960	1.000000	0.000000	0.717910	0.000000	0.000000	0.000000	0.000000
6	N	C       	SoundPalette	0.273650	1.000000	0.000000	1.000000	0.000000	0.000000	0.000000	0.000000
6	N	C       	OverallQuality	0.000000	0.000000	0.000000	0.000000	0.000000	0.000000	0.000000	0.885140
6	N	D       	EaseOfPlaying	0.655410	1.000000	0.000000	1.000000	0.000000	0.000000	0.000000	0.000000
6	N	D       	Liveliness	0.648650	1.000000	0.000000	0.000000	0.000000	0.000000	0.000000	0.000000
6	N	D       	Responsiveness	0.993240	1.000000	0.000000	0.319260	0.000000	0.000000	0.000000	0.000000
6	N	D       	Dynamics	0.336150	1.000000	0.000000	1.000000	0.000000	0.000000	0.000000	0.000000
6	N	D       	Loudness/Power	0.934120	1.000000	0.000000	0.716220	0.000000	0.000000	0.000000	0.000000
6	N	D       	Eveness	1.000000	1.000000	0.000000	1.000000	0.000000	0.000000	0.000000	0.000000
6	N	D       	SoundRichness	0.342910	1.000000	0.000000	0.663850	0.000000	0.000000	0.000000	0.000000
6	N	D       	SoundPalette	0.557430	1.000000	0.000000	1.000000	0.000000	0.000000	0.000000	0.000000
6	N	D       	OverallQuality	0.000000	0.000000	0.000000	0.000000	0.000000	0.000000	0.000000	0.719590
6	N	E       	EaseOfPlaying	0.444260	1.000000	0.000000	1.000000	0.000000	0.000000	0.000000	0.000000
6	N	E       	Liveliness	0.412160	1.000000	0.000000	0.000000	0.000000	0.000000	0.000000	0.000000
6	N	E       	Responsiveness	0.057432	1.000000	0.000000	0.234800	0.000000	0.000000	0.000000	0.000000
6	N	E       	Dynamics	0.304050	1.000000	0.000000	1.000000	0.000000	0.000000	0.000000	0.000000
6	N	E       	Loudness/Power	0.222970	1.000000	0.000000	0.702700	0.000000	0.000000	0.000000	0.000000
6	N	E       	Eveness	0.834460	1.000000	0.000000	1.000000	0.000000	0.000000	0.000000	0.000000
6	N	E       	SoundRichness	0.290540	1.000000	0.000000	0.751690	0.000000	0.000000	0.000000	0.000000
6	N	E       	SoundPalette	0.342910	1.000000	0.000000	1.000000	0.000000	0.000000	0.000000	0.000000
6	N	E       	OverallQuality	0.000000	0.000000	0.000000	0.000000	0.000000	0.000000	0.000000	0.324320
6	noA	A       	EaseOfPlaying	0.000000	0.000000	0.000000	0.000000	0.000000	0.000000	0.000000	0.000000
6	noA	A       	Liveliness	0.000000	0.000000	0.000000	0.000000	0.000000	0.000000	0.000000	0.000000
6	noA	A       	Responsiveness	0.000000	0.000000	0.000000	0.000000	0.000000	0.000000	0.000000	0.000000
6	noA	A       	Dynamics	0.000000	0.000000	0.000000	0.000000	0.000000	0.000000	0.000000	0.000000
6	noA	A       	Loudness/Power	0.000000	0.000000	0.000000	0.000000	0.000000	0.000000	0.000000	0.000000
6	noA	A       	Eveness	0.000000	0.000000	0.000000	0.000000	0.000000	0.000000	0.000000	0.000000
6	noA	A       	SoundRichness	0.000000	0.000000	0.000000	0.000000	0.000000	0.000000	0.000000	0.000000
6	noA	A       	SoundPalette	0.000000	0.000000	0.000000	0.000000	0.000000	0.000000	0.000000	0.000000
6	noA	A       	OverallQuality	0.000000	0.000000	0.000000	0.000000	0.000000	0.000000	0.000000	0.000000
6	noA	B       	EaseOfPlaying	0.000000	0.000000	1.000000	0.000000	0.000000	1.000000	0.000000	0.000000
6	noA	B       	Liveliness	0.000000	0.000000	1.000000	0.000000	0.000000	1.000000	0.000000	0.000000
6	noA	B       	Responsiveness	0.000000	0.000000	1.000000	0.000000	0.000000	1.000000	0.000000	0.000000
6	noA	B       	Dynamics	0.000000	0.000000	1.000000	0.000000	0.000000	1.000000	0.000000	0.000000
6	noA	B       	Loudness/Power	0.000000	0.000000	1.000000	0.000000	0.000000	1.000000	0.000000	0.000000
6	noA	B       	Eveness	0.000000	0.000000	1.000000	0.000000	0.000000	1.000000	0.000000	0.000000
6	noA	B       	SoundRichness	0.000000	0.000000	1.000000	0.000000	0.000000	1.000000	0.000000	0.000000
6	noA	B       	SoundPalette	0.000000	0.000000	1.000000	0.000000	0.000000	1.000000	0.000000	0.000000
6	noA	B       	OverallQuality	0.000000	0.000000	0.000000	0.000000	0.000000	0.000000	0.000000	0.543920
6	noA	C       	EaseOfPlaying	0.000000	0.000000	0.000000	0.000000	0.000000	0.000000	0.000000	0.000000
6	noA	C       	Liveliness	0.000000	0.000000	0.000000	0.000000	0.000000	0.000000	0.000000	0.000000
6	noA	C       	Responsiveness	0.000000	0.000000	0.000000	0.000000	0.000000	0.000000	0.000000	0.000000
6	noA	C       	Dynamics	0.000000	0.000000	0.000000	0.000000	0.000000	0.000000	0.000000	0.000000
6	noA	C       	Loudness/Power	0.000000	0.000000	0.000000	0.000000	0.000000	0.000000	0.000000	0.000000
6	noA	C       	Eveness	0.000000	0.000000	0.000000	0.000000	0.000000	0.000000	0.000000	0.000000
6	noA	C       	SoundRichness	0.000000	0.000000	0.000000	0.000000	0.000000	0.000000	0.000000	0.000000
6	noA	C       	SoundPalette	0.000000	0.000000	0.000000	0.000000	0.000000	0.000000	0.000000	0.000000
6	noA	C       	OverallQuality	0.000000	0.000000	0.000000	0.000000	0.000000	0.000000	0.000000	0.000000
6	noA	D       	EaseOfPlaying	0.000000	0.000000	0.000000	0.000000	0.000000	0.000000	0.000000	0.000000
6	noA	D       	Liveliness	0.000000	0.000000	0.000000	0.000000	0.000000	0.000000	0.000000	0.000000
6	noA	D       	Responsiveness	0.000000	0.000000	0.000000	0.000000	0.000000	0.000000	0.000000	0.000000
6	noA	D       	Dynamics	0.000000	0.000000	0.000000	0.000000	0.000000	0.000000	0.000000	0.000000
6	noA	D       	Loudness/Power	0.000000	0.000000	0.000000	0.000000	0.000000	0.000000	0.000000	0.000000
6	noA	D       	Eveness	0.000000	0.000000	0.000000	0.000000	0.000000	0.000000	0.000000	0.000000
6	noA	D       	SoundRichness	0.000000	0.000000	0.000000	0.000000	0.000000	0.000000	0.000000	0.000000
6	noA	D       	SoundPalette	0.000000	0.000000	0.000000	0.000000	0.000000	0.000000	0.000000	0.000000
6	noA	D       	OverallQuality	0.000000	0.000000	0.000000	0.000000	0.000000	0.000000	0.000000	0.000000
6	noA	E       	EaseOfPlaying	0.000000	0.000000	0.000000	0.000000	0.000000	0.000000	0.000000	0.000000
6	noA	E       	Liveliness	0.000000	0.000000	0.000000	0.000000	0.000000	0.000000	0.000000	0.000000
6	noA	E       	Responsiveness	0.000000	0.000000	0.000000	0.000000	0.000000	0.000000	0.000000	0.000000
6	noA	E       	Dynamics	0.000000	0.000000	0.000000	0.000000	0.000000	0.000000	0.000000	0.000000
6	noA	E       	Loudness/Power	0.000000	0.000000	0.000000	0.000000	0.000000	0.000000	0.000000	0.000000
6	noA	E       	Eveness	0.000000	0.000000	0.000000	0.000000	0.000000	0.000000	0.000000	0.000000
6	noA	E       	SoundRichness	0.000000	0.000000	0.000000	0.000000	0.000000	0.000000	0.000000	0.000000
6	noA	E       	SoundPalette	0.000000	0.000000	0.000000	0.000000	0.000000	0.000000	0.000000	0.000000
6	noA	E       	OverallQuality	0.000000	0.000000	0.000000	0.000000	0.000000	0.000000	0.000000	0.000000
6	noT	A       	EaseOfPlaying	0.000000	0.000000	1.000000	0.000000	0.000000	1.000000	0.000000	0.000000
6	noT	A       	Liveliness	0.581080	1.000000	0.000000	0.067568	0.000000	0.000000	0.000000	0.000000
6	noT	A       	Responsiveness	0.743240	1.000000	0.000000	0.324320	0.000000	0.000000	0.000000	0.000000
6	noT	A       	Dynamics	0.498310	1.000000	0.000000	1.000000	0.000000	0.000000	0.000000	0.000000
6	noT	A       	Loudness/Power	0.604730	1.000000	0.000000	0.726350	0.000000	0.000000	0.000000	0.000000
6	noT	A       	Eveness	1.000000	1.000000	0.000000	1.000000	0.000000	0.000000	0.000000	0.000000
6	noT	A       	SoundRichness	0.682430	1.000000	0.000000	1.000000	0.000000	0.000000	0.000000	0.000000
6	noT	A       	SoundPalette	0.211150	1.000000	0.000000	1.000000	0.000000	0.000000	0.000000	0.000000
6	noT	A       	OverallQuality	0.000000	0.000000	0.000000	0.000000	0.000000	0.000000	0.000000	0.777030
6	noT	B       	EaseOfPlaying	0.000000	0.000000	1.000000	0.000000	0.000000	1.000000	0.000000	0.000000
6	noT	B       	Liveliness	1.000000	1.000000	0.000000	0.000000	0.000000	0.000000	0.000000	0.000000
6	noT	B       	Responsiveness	0.868240	1.000000	0.000000	0.788850	0.000000	0.000000	0.000000	0.000000
6	noT	B       	Dynamics	0.283780	1.000000	0.000000	1.000000	0.000000	0.000000	0.000000	0.000000
6	noT	B       	Loudness/Power	0.886820	1.000000	0.000000	0.738180	0.000000	0.000000	0.000000	0.000000
6	noT	B       	Eveness	0.613180	1.000000	0.000000	1.000000	0.000000	0.000000	0.000000	0.000000
6	noT	B       	SoundRichness	0.096284	1.000000	0.000000	0.731420	0.000000	0.000000	0.000000	0.000000
6	noT	B       	SoundPalette	0.103040	1.000000	0.000000	1.000000	0.000000	0.000000	0.000000	0.000000
6	noT	B       	OverallQuality	0.000000	0.000000	0.000000	0.000000	0.000000	0.000000	0.000000	0.155400
6	noT	C       	EaseOfPlaying	0.000000	0.000000	1.000000	0.000000	0.000000	1.000000	0.000000	0.000000
6	noT	C       	Liveliness	0.202700	1.000000	0.000000	0.000000	0.000000	0.000000	0.000000	0.000000
6	noT	C       	Responsiveness	0.155400	1.000000	0.000000	0.224660	0.000000	0.000000	0.000000	0.000000
6	noT	C       	Dynamics	0.829390	1.000000	0.000000	1.000000	0.000000	0.000000	0.000000	0.000000
6	noT	C       	Loudness/Power	0.961150	1.000000	0.000000	0.706080	0.000000	0.000000	0.000000	0.000000
6	noT	C       	Eveness	0.138510	1.000000	0.000000	1.000000	0.000000	0.000000	0.000000	0.000000
6	noT	C       	SoundRichness	0.277030	1.000000	0.000000	0.751690	0.000000	0.000000	0.000000	0.000000
6	noT	C       	SoundPalette	0.201010	1.000000	0.000000	1.000000	0.000000	0.000000	0.000000	0.000000
6	noT	C       	OverallQuality	0.000000	0.000000	0.000000	0.000000	0.000000	0.000000	0.000000	0.351350
6	noT	D       	EaseOfPlaying	0.000000	0.000000	1.000000	0.000000	0.000000	1.000000	0.000000	0.000000
6	noT	D       	Liveliness	0.831080	1.000000	0.000000	0.146960	0.000000	0.000000	0.000000	0.000000
6	noT	D       	Responsiveness	0.712840	1.000000	0.000000	0.248310	0.000000	0.000000	0.000000	0.000000
6	noT	D       	Dynamics	0.587840	1.000000	0.000000	1.000000	0.000000	0.000000	0.000000	0.000000
6	noT	D       	Loudness/Power	1.000000	1.000000	0.000000	0.625000	0.000000	0.000000	0.000000	0.000000
6	noT	D       	Eveness	0.253380	1.000000	0.000000	1.000000	0.000000	0.000000	0.000000	0.000000
6	noT	D       	SoundRichness	0.628380	1.000000	0.000000	0.891890	0.000000	0.000000	0.000000	0.000000
6	noT	D       	SoundPalette	0.393580	1.000000	0.000000	1.000000	0.000000	0.000000	0.000000	0.000000
6	noT	D       	OverallQuality	0.000000	0.000000	0.000000	0.000000	0.000000	0.000000	0.000000	0.248310
6	noT	E       	EaseOfPlaying	0.000000	0.000000	1.000000	0.000000	0.000000	1.000000	0.000000	0.000000
6	noT	E       	Liveliness	1.000000	1.000000	0.000000	0.052365	0.000000	0.000000	0.000000	0.000000
6	noT	E       	Responsiveness	1.000000	1.000000	0.000000	0.726350	0.000000	0.000000	0.000000	0.000000
6	noT	E       	Dynamics	0.951010	1.000000	0.000000	1.000000	0.000000	0.000000	0.000000	0.000000
6	noT	E       	Loudness/Power	1.000000	1.000000	0.000000	0.717910	0.000000	0.000000	0.000000	0.000000
6	noT	E       	Eveness	1.000000	1.000000	0.000000	1.000000	0.000000	0.000000	0.000000	0.000000
6	noT	E       	SoundRichness	1.000000	1.000000	0.000000	0.741550	0.000000	0.000000	0.000000	0.000000
6	noT	E       	SoundPalette	0.969590	1.000000	0.000000	1.000000	0.000000	0.000000	0.000000	0.000000
6	noT	E       	OverallQuality	0.000000	0.000000	0.000000	0.000000	0.000000	0.000000	0.000000	1.000000
7	N	A       	EaseOfPlaying	0.719590	1.000000	0.000000	0.878380	0.000000	0.000000	0.000000	0.000000
7	N	A       	Liveliness	0.574320	1.000000	0.000000	0.530410	0.000000	0.000000	0.000000	0.000000
7	N	A       	Responsiveness	0.577700	1.000000	0.000000	0.849660	0.000000	0.000000	0.000000	0.000000
7	N	A       	Dynamics	0.552360	1.000000	0.000000	0.790540	0.000000	0.000000	0.000000	0.000000
7	N	A       	Loudness/Power	0.557430	1.000000	0.000000	0.765200	0.000000	0.000000	0.000000	0.000000
7	N	A       	Eveness	0.766890	1.000000	0.000000	0.744930	0.000000	0.000000	0.000000	0.000000
7	N	A       	SoundRichness	0.626690	1.000000	0.000000	0.885140	0.000000	0.000000	0.000000	0.000000
7	N	A       	SoundPalette	0.542230	1.000000	0.000000	0.861490	0.000000	0.000000	0.000000	0.000000
7	N	A       	OverallQuality	0.000000	0.000000	0.000000	0.000000	0.000000	0.000000	0.000000	0.783780
7	N	B       	EaseOfPlaying	0.611490	1.000000	0.000000	0.758450	0.000000	0.000000	0.000000	0.000000
7	N	B       	Liveliness	0.408780	1.000000	0.000000	0.576010	0.000000	0.000000	0.000000	0.000000
7	N	B       	Responsiveness	0.601350	1.000000	0.000000	0.714530	0.000000	0.000000	0.000000	0.000000
7	N	B       	Dynamics	0.569260	1.000000	0.000000	0.829390	0.000000	0.000000	0.000000	0.000000
7	N	B       	Loudness/Power	0.518580	1.000000	0.000000	0.854730	0.000000	0.000000	0.000000	0.000000
7	N	B       	Eveness	0.474660	1.000000	0.000000	0.770270	0.000000	0.000000	0.000000	0.000000
7	N	B       	SoundRichness	0.707770	1.000000	0.000000	0.866550	0.000000	0.000000	0.000000	0.000000
7	N	B       	SoundPalette	0.893580	1.000000	0.000000	0.891890	0.000000	0.000000	0.000000	0.000000
7	N	B       	OverallQuality	0.000000	0.000000	0.000000	0.000000	0.000000	0.000000	0.000000	0.748310
7	N	C       	EaseOfPlaying	0.910470	1.000000	0.000000	0.893580	0.000000	0.000000	0.000000	0.000000
7	N	C       	Liveliness	0.554050	1.000000	0.000000	0.660470	0.000000	0.000000	0.000000	0.000000
7	N	C       	Responsiveness	0.807430	1.000000	0.000000	0.863180	0.000000	0.000000	0.000000	0.000000
7	N	C       	Dynamics	0.881760	1.000000	0.000000	0.849660	0.000000	0.000000	0.000000	0.000000
7	N	C       	Loudness/Power	0.574320	1.000000	0.000000	0.689190	0.000000	0.000000	0.000000	0.000000
7	N	C       	Eveness	0.853040	1.000000	0.000000	0.917230	0.000000	0.000000	0.000000	0.000000
7	N	C       	SoundRichness	0.582770	1.000000	0.000000	0.869930	0.000000	0.000000	0.000000	0.000000
7	N	C       	SoundPalette	0.902030	1.000000	0.000000	0.939190	0.000000	0.000000	0.000000	0.000000
7	N	C       	OverallQuality	0.000000	0.000000	0.000000	0.000000	0.000000	0.000000	0.000000	0.898650
7	N	D       	EaseOfPlaying	0.782090	1.000000	0.000000	0.780410	0.000000	0.000000	0.000000	0.000000
7	N	D       	Liveliness	0.755070	1.000000	0.000000	0.533780	0.000000	0.000000	0.000000	0.000000
7	N	D       	Responsiveness	0.726350	1.000000	0.000000	0.807430	0.000000	0.000000	0.000000	0.000000
7	N	D       	Dynamics	0.807430	1.000000	0.000000	0.934120	0.000000	0.000000	0.000000	0.000000
7	N	D       	Loudness/Power	0.876690	1.000000	0.000000	0.543920	0.000000	0.000000	0.000000	0.000000
7	N	D       	Eveness	0.885140	1.000000	0.000000	0.871620	0.000000	0.000000	0.000000	0.000000
7	N	D       	SoundRichness	0.719590	1.000000	0.000000	0.790540	0.000000	0.000000	0.000000	0.000000
7	N	D       	SoundPalette	0.548990	1.000000	0.000000	0.807430	0.000000	0.000000	0.000000	0.000000
7	N	D       	OverallQuality	0.000000	0.000000	0.000000	0.000000	0.000000	0.000000	0.000000	0.555740
7	N	E       	EaseOfPlaying	0.511820	1.000000	0.000000	0.668920	0.000000	0.000000	0.000000	0.000000
7	N	E       	Liveliness	0.790540	1.000000	0.000000	0.587840	0.000000	0.000000	0.000000	0.000000
7	N	E       	Responsiveness	0.959460	1.000000	0.000000	0.966220	0.000000	0.000000	0.000000	0.000000
7	N	E       	Dynamics	0.429050	1.000000	0.000000	0.702700	0.000000	0.000000	0.000000	0.000000
7	N	E       	Loudness/Power	0.756760	1.000000	0.000000	0.724660	0.000000	0.000000	0.000000	0.000000
7	N	E       	Eveness	0.956080	1.000000	0.000000	0.888510	0.000000	0.000000	0.000000	0.000000
7	N	E       	SoundRichness	0.755070	1.000000	0.000000	0.947640	0.000000	0.000000	0.000000	0.000000
7	N	E       	SoundPalette	0.402030	1.000000	0.000000	0.750000	0.000000	0.000000	0.000000	0.000000
7	N	E       	OverallQuality	0.000000	0.000000	0.000000	0.000000	0.000000	0.000000	0.000000	0.652030
7	noA	A       	EaseOfPlaying	0.560810	1.000000	0.000000	0.261820	0.000000	0.000000	0.000000	0.000000
7	noA	A       	Liveliness	0.572640	1.000000	0.000000	0.035473	0.000000	0.000000	0.000000	0.000000
7	noA	A       	Responsiveness	0.582770	1.000000	0.000000	0.229730	0.000000	0.000000	0.000000	0.000000
7	noA	A       	Dynamics	0.483110	0.000000	1.000000	0.000000	0.000000	1.000000	0.000000	0.000000
7	noA	A       	Loudness/Power	0.597970	1.000000	0.000000	0.045608	0.000000	0.000000	0.000000	0.000000
7	noA	A       	Eveness	0.594590	0.000000	1.000000	0.000000	0.000000	1.000000	0.000000	0.000000
7	noA	A       	SoundRichness	0.518580	0.000000	1.000000	0.000000	0.000000	1.000000	0.000000	0.000000
7	noA	A       	SoundPalette	0.459460	0.000000	1.000000	0.000000	0.000000	1.000000	0.000000	0.000000
7	noA	A       	OverallQuality	0.000000	0.000000	0.000000	0.000000	0.000000	0.000000	0.000000	0.641890
7	noA	B       	EaseOfPlaying	0.682430	1.000000	0.000000	0.148650	0.000000	0.000000	0.000000	0.000000
7	noA	B       	Liveliness	0.532090	1.000000	0.000000	0.042230	0.000000	0.000000	0.000000	0.000000
7	noA	B       	Responsiveness	0.665540	1.000000	0.000000	0.182430	0.000000	0.000000	0.000000	0.000000
7	noA	B       	Dynamics	0.486490	0.000000	1.000000	0.000000	0.000000	1.000000	0.000000	0.000000
7	noA	B       	Loudness/Power	0.591220	0.000000	1.000000	0.000000	0.000000	1.000000	0.000000	0.000000
7	noA	B       	Eveness	0.506760	0.000000	1.000000	0.000000	0.000000	1.000000	0.000000	0.000000
7	noA	B       	SoundRichness	0.528720	1.000000	0.000000	0.020270	0.000000	0.000000	0.000000	0.000000
7	noA	B       	SoundPalette	0.515200	0.000000	1.000000	0.000000	0.000000	1.000000	0.000000	0.000000
7	noA	B       	OverallQuality	0.000000	0.000000	0.000000	0.000000	0.000000	0.000000	0.000000	0.792230
7	noA	C       	EaseOfPlaying	0.538850	0.000000	1.000000	0.000000	0.000000	1.000000	0.000000	0.000000
7	noA	C       	Liveliness	0.494930	0.000000	1.000000	0.000000	0.000000	1.000000	0.000000	0.000000
7	noA	C       	Responsiveness	0.697640	1.000000	0.000000	0.315880	0.000000	0.000000	0.000000	0.000000
7	noA	C       	Dynamics	0.516890	0.000000	1.000000	0.000000	0.000000	1.000000	0.000000	0.000000
7	noA	C       	Loudness/Power	0.653720	0.000000	1.000000	0.000000	0.000000	1.000000	0.000000	0.000000
7	noA	C       	Eveness	0.521960	1.000000	0.000000	0.141890	0.000000	0.000000	0.000000	0.000000
7	noA	C       	SoundRichness	0.542230	0.000000	1.000000	0.000000	0.000000	1.000000	0.000000	0.000000
7	noA	C       	SoundPalette	0.464530	0.000000	1.000000	0.000000	0.000000	1.000000	0.000000	0.000000
7	noA	C       	OverallQuality	0.000000	0.000000	0.000000	0.000000	0.000000	0.000000	0.000000	0.587840
7	noA	D       	EaseOfPlaying	0.621620	1.000000	0.000000	0.130070	0.000000	0.000000	0.000000	0.000000
7	noA	D       	Liveliness	0.623310	1.000000	0.000000	0.172300	0.000000	0.000000	0.000000	0.000000
7	noA	D       	Responsiveness	0.548990	0.000000	1.000000	0.000000	0.000000	1.000000	0.000000	0.000000
7	noA	D       	Dynamics	0.554050	0.000000	1.000000	0.000000	0.000000	1.000000	0.000000	0.000000
7	noA	D       	Loudness/Power	0.601350	0.000000	1.000000	0.000000	0.000000	1.000000	0.000000	0.000000
7	noA	D       	Eveness	0.689190	0.000000	1.000000	0.000000	0.000000	1.000000	0.000000	0.000000
7	noA	D       	SoundRichness	0.684120	0.000000	1.000000	0.000000	0.000000	1.000000	0.000000	0.000000
7	noA	D       	SoundPalette	0.793920	1.000000	0.000000	0.143580	0.000000	0.000000	0.000000	0.000000
7	noA	D       	OverallQuality	0.000000	0.000000	0.000000	0.000000	0.000000	0.000000	0.000000	0.856420
7	noA	E       	EaseOfPlaying	0.521960	1.000000	0.000000	0.153720	0.000000	0.000000	0.000000	0.000000
7	noA	E       	Liveliness	0.518580	0.000000	1.000000	0.000000	0.000000	1.000000	0.000000	0.000000
7	noA	E       	Responsiveness	0.456080	1.000000	0.000000	0.131760	0.000000	0.000000	0.000000	0.000000
7	noA	E       	Dynamics	0.523650	0.000000	1.000000	0.000000	0.000000	1.000000	0.000000	0.000000
7	noA	E       	Loudness/Power	0.520270	0.000000	1.000000	0.000000	0.000000	1.000000	0.000000	0.000000
7	noA	E       	Eveness	0.614860	0.000000	1.000000	0.000000	0.000000	1.000000	0.000000	0.000000
7	noA	E       	SoundRichness	0.510140	0.000000	1.000000	0.000000	0.000000	1.000000	0.000000	0.000000
7	noA	E       	SoundPalette	0.521960	0.000000	1.000000	0.000000	0.000000	1.000000	0.000000	0.000000
7	noA	E       	OverallQuality	0.000000	0.000000	0.000000	0.000000	0.000000	0.000000	0.000000	0.601350
7	noT	A       	EaseOfPlaying	0.717910	1.000000	0.000000	0.761820	0.000000	0.000000	0.000000	0.000000
7	noT	A       	Liveliness	0.804050	1.000000	0.000000	0.537160	0.000000	0.000000	0.000000	0.000000
7	noT	A       	Responsiveness	0.667230	1.000000	0.000000	0.520270	0.000000	0.000000	0.000000	0.000000
7	noT	A       	Dynamics	0.929050	1.000000	0.000000	0.559120	0.000000	0.000000	0.000000	0.000000
7	noT	A       	Loudness/Power	0.633450	1.000000	0.000000	0.619930	0.000000	0.000000	0.000000	0.000000
7	noT	A       	Eveness	0.793920	1.000000	0.000000	0.569260	0.000000	0.000000	0.000000	0.000000
7	noT	A       	SoundRichness	0.584460	1.000000	0.000000	0.528720	0.000000	0.000000	0.000000	0.000000
7	noT	A       	SoundPalette	0.591220	1.000000	0.000000	0.469590	0.000000	0.000000	0.000000	0.000000
7	noT	A       	OverallQuality	0.000000	0.000000	0.000000	0.000000	0.000000	0.000000	0.000000	0.679050
7	noT	B       	EaseOfPlaying	0.798990	1.000000	0.000000	0.668920	0.000000	0.000000	0.000000	0.000000
7	noT	B       	Liveliness	0.853040	1.000000	0.000000	0.611490	0.000000	0.000000	0.000000	0.000000
7	noT	B       	Responsiveness	0.883450	1.000000	0.000000	0.942570	0.000000	0.000000	0.000000	0.000000
7	noT	B       	Dynamics	0.675680	1.000000	0.000000	0.525340	0.000000	0.000000	0.000000	0.000000
7	noT	B       	Loudness/Power	0.792230	1.000000	0.000000	0.795610	0.000000	0.000000	0.000000	0.000000
7	noT	B       	Eveness	0.891890	1.000000	0.000000	0.797300	0.000000	0.000000	0.000000	0.000000
7	noT	B       	SoundRichness	0.657090	1.000000	0.000000	0.733110	0.000000	0.000000	0.000000	0.000000
7	noT	B       	SoundPalette	0.638510	1.000000	0.000000	0.545610	0.000000	0.000000	0.000000	0.000000
7	noT	B       	OverallQuality	0.000000	0.000000	0.000000	0.000000	0.000000	0.000000	0.000000	0.858110
7	noT	C       	EaseOfPlaying	0.871620	1.000000	0.000000	0.706080	0.000000	0.000000	0.000000	0.000000
7	noT	C       	Liveliness	0.842910	1.000000	0.000000	0.538850	0.000000	0.000000	0.000000	0.000000
7	noT	C       	Responsiveness	0.890200	1.000000	0.000000	0.586150	0.000000	0.000000	0.000000	0.000000
7	noT	C       	Dynamics	0.918920	1.000000	0.000000	0.555740	0.000000	0.000000	0.000000	0.000000
7	noT	C       	Loudness/Power	0.900340	1.000000	0.000000	0.538850	0.000000	0.000000	0.000000	0.000000
7	noT	C       	Eveness	0.949320	1.000000	0.000000	0.643580	0.000000	0.000000	0.000000	0.000000
7	noT	C       	SoundRichness	0.646960	1.000000	0.000000	0.537160	0.000000	0.000000	0.000000	0.000000
7	noT	C       	SoundPalette	0.570950	1.000000	0.000000	0.462840	0.000000	0.000000	0.000000	0.000000
7	noT	C       	OverallQuality	0.000000	0.000000	0.000000	0.000000	0.000000	0.000000	0.000000	0.714530
7	noT	D       	EaseOfPlaying	0.853040	1.000000	0.000000	0.839530	0.000000	0.000000	0.000000	0.000000
7	noT	D       	Liveliness	0.631760	1.000000	0.000000	0.533780	0.000000	0.000000	0.000000	0.000000
7	noT	D       	Responsiveness	0.677360	1.000000	0.000000	0.775340	0.000000	0.000000	0.000000	0.000000
7	noT	D       	Dynamics	0.618240	1.000000	0.000000	0.368240	0.000000	0.000000	0.000000	0.000000
7	noT	D       	Loudness/Power	0.572640	1.000000	0.000000	0.520270	0.000000	0.000000	0.000000	0.000000
7	noT	D       	Eveness	0.858110	1.000000	0.000000	0.521960	0.000000	0.000000	0.000000	0.000000
7	noT	D       	SoundRichness	0.728040	1.000000	0.000000	0.658780	0.000000	0.000000	0.000000	0.000000
7	noT	D       	SoundPalette	0.690880	1.000000	0.000000	0.569260	0.000000	0.000000	0.000000	0.000000
7	noT	D       	OverallQuality	0.000000	0.000000	0.000000	0.000000	0.000000	0.000000	0.000000	0.743240
7	noT	E       	EaseOfPlaying	0.868240	1.000000	0.000000	0.905410	0.000000	0.000000	0.000000	0.000000
7	noT	E       	Liveliness	0.770270	1.000000	0.000000	0.589530	0.000000	0.000000	0.000000	0.000000
7	noT	E       	Responsiveness	0.760140	1.000000	0.000000	0.758450	0.000000	0.000000	0.000000	0.000000
7	noT	E       	Dynamics	0.565880	1.000000	0.000000	0.481420	0.000000	0.000000	0.000000	0.000000
7	noT	E       	Loudness/Power	0.841220	1.000000	0.000000	0.540540	0.000000	0.000000	0.000000	0.000000
7	noT	E       	Eveness	0.711150	1.000000	0.000000	0.760140	0.000000	0.000000	0.000000	0.000000
7	noT	E       	SoundRichness	0.675680	1.000000	0.000000	0.525340	0.000000	0.000000	0.000000	0.000000
7	noT	E       	SoundPalette	0.658780	1.000000	0.000000	0.472970	0.000000	0.000000	0.000000	0.000000
7	noT	E       	OverallQuality	0.000000	0.000000	0.000000	0.000000	0.000000	0.000000	0.000000	0.751690
8	N	A       	EaseOfPlaying	0.572640	1.000000	0.000000	0.695950	0.000000	0.000000	0.000000	0.000000
8	N	A       	Liveliness	0.635140	1.000000	0.000000	0.680740	0.000000	0.000000	0.000000	0.000000
8	N	A       	Responsiveness	0.645270	1.000000	0.000000	0.763510	0.000000	0.000000	0.000000	0.000000
8	N	A       	Dynamics	0.748310	1.000000	0.000000	0.787160	0.000000	0.000000	0.000000	0.000000
8	N	A       	Loudness/Power	0.853040	1.000000	0.000000	0.792230	0.000000	0.000000	0.000000	0.000000
8	N	A       	Eveness	0.641890	1.000000	0.000000	0.714530	0.000000	0.000000	0.000000	0.000000
8	N	A       	SoundRichness	0.574320	1.000000	0.000000	0.717910	0.000000	0.000000	0.000000	0.000000
8	N	A       	SoundPalette	0.690880	1.000000	0.000000	0.699320	0.000000	0.000000	0.000000	0.000000
8	N	A       	OverallQuality	0.000000	0.000000	0.000000	0.000000	0.000000	0.000000	0.000000	0.663850
8	N	B       	EaseOfPlaying	0.614860	1.000000	0.000000	0.888510	0.000000	0.000000	0.000000	0.000000
8	N	B       	Liveliness	0.673990	1.000000	0.000000	0.814190	0.000000	0.000000	0.000000	0.000000
8	N	B       	Responsiveness	0.726350	1.000000	0.000000	0.863180	0.000000	0.000000	0.000000	0.000000
8	N	B       	Dynamics	0.653720	1.000000	0.000000	0.820950	0.000000	0.000000	0.000000	0.000000
8	N	B       	Loudness/Power	0.851350	1.000000	0.000000	0.736490	0.000000	0.000000	0.000000	0.000000
8	N	B       	Eveness	0.837840	1.000000	0.000000	0.847970	0.000000	0.000000	0.000000	0.000000
8	N	B       	SoundRichness	0.118240	1.000000	0.000000	0.930740	0.000000	0.000000	0.000000	0.000000
8	N	B       	SoundPalette	0.125000	1.000000	0.000000	0.744930	0.000000	0.000000	0.000000	0.000000
8	N	B       	OverallQuality	0.000000	0.000000	0.000000	0.000000	0.000000	0.000000	0.000000	0.385140
8	N	C       	EaseOfPlaying	0.300680	1.000000	0.000000	0.856420	0.000000	0.000000	0.000000	0.000000
8	N	C       	Liveliness	0.315880	1.000000	0.000000	0.802360	0.000000	0.000000	0.000000	0.000000
8	N	C       	Responsiveness	0.298990	1.000000	0.000000	0.755070	0.000000	0.000000	0.000000	0.000000
8	N	C       	Dynamics	0.271960	1.000000	0.000000	0.707770	0.000000	0.000000	0.000000	0.000000
8	N	C       	Loudness/Power	0.310810	1.000000	0.000000	0.746620	0.000000	0.000000	0.000000	0.000000
8	N	C       	Eveness	0.711150	1.000000	0.000000	0.812500	0.000000	0.000000	0.000000	0.000000
8	N	C       	SoundRichness	0.638510	1.000000	0.000000	0.829390	0.000000	0.000000	0.000000	0.000000
8	N	C       	SoundPalette	0.596280	1.000000	0.000000	0.765200	0.000000	0.000000	0.000000	0.000000
8	N	C       	OverallQuality	0.000000	0.000000	0.000000	0.000000	0.000000	0.000000	0.000000	0.184120
8	N	D       	EaseOfPlaying	0.334460	1.000000	0.000000	0.726350	0.000000	0.000000	0.000000	0.000000
8	N	D       	Liveliness	0.494930	1.000000	0.000000	0.689190	0.000000	0.000000	0.000000	0.000000
8	N	D       	Responsiveness	0.388510	1.000000	0.000000	0.765200	0.000000	0.000000	0.000000	0.000000
8	N	D       	Dynamics	0.795610	1.000000	0.000000	0.815880	0.000000	0.000000	0.000000	0.000000
8	N	D       	Loudness/Power	0.805740	1.000000	0.000000	0.824320	0.000000	0.000000	0.000000	0.000000
8	N	D       	Eveness	0.679050	1.000000	0.000000	0.706080	0.000000	0.000000	0.000000	0.000000
8	N	D       	SoundRichness	0.584460	1.000000	0.000000	0.687500	0.000000	0.000000	0.000000	0.000000
8	N	D       	SoundPalette	0.275340	1.000000	0.000000	0.761820	0.000000	0.000000	0.000000	0.000000
8	N	D       	OverallQuality	0.000000	0.000000	0.000000	0.000000	0.000000	0.000000	0.000000	0.229730
8	N	E       	EaseOfPlaying	0.802360	1.000000	0.000000	0.689190	0.000000	0.000000	0.000000	0.000000
8	N	E       	Liveliness	0.658780	1.000000	0.000000	0.812500	0.000000	0.000000	0.000000	0.000000
8	N	E       	Responsiveness	0.780410	1.000000	0.000000	0.743240	0.000000	0.000000	0.000000	0.000000
8	N	E       	Dynamics	0.798990	1.000000	0.000000	0.802360	0.000000	0.000000	0.000000	0.000000
8	N	E       	Loudness/Power	0.729730	1.000000	0.000000	0.739860	0.000000	0.000000	0.000000	0.000000
8	N	E       	Eveness	0.832770	1.000000	0.000000	0.721280	0.000000	0.000000	0.000000	0.000000
8	N	E       	SoundRichness	0.777030	1.000000	0.000000	0.729730	0.000000	0.000000	0.000000	0.000000
8	N	E       	SoundPalette	0.824320	1.000000	0.000000	0.724660	0.000000	0.000000	0.000000	0.000000
8	N	E       	OverallQuality	0.000000	0.000000	0.000000	0.000000	0.000000	0.000000	0.000000	0.841220
8	noA	A       	EaseOfPlaying	0.312500	1.000000	0.000000	0.673990	0.000000	0.000000	0.000000	0.000000
8	noA	A       	Liveliness	0.439190	1.000000	0.000000	0.689190	0.000000	0.000000	0.000000	0.000000
8	noA	A       	Responsiveness	0.337840	1.000000	0.000000	0.758450	0.000000	0.000000	0.000000	0.000000
8	noA	A       	Dynamics	0.472970	0.000000	1.000000	0.000000	0.000000	1.000000	0.000000	0.000000
8	noA	A       	Loudness/Power	0.511820	0.000000	1.000000	0.000000	0.000000	1.000000	0.000000	0.000000
8	noA	A       	Eveness	0.476350	0.000000	1.000000	0.000000	0.000000	1.000000	0.000000	0.000000
8	noA	A       	SoundRichness	0.474660	1.000000	0.000000	0.646960	0.000000	0.000000	0.000000	0.000000
8	noA	A       	SoundPalette	0.508450	1.000000	0.000000	0.599660	0.000000	0.000000	0.000000	0.000000
8	noA	A       	OverallQuality	0.000000	0.000000	0.000000	0.000000	0.000000	0.000000	0.000000	0.383450
8	noA	B       	EaseOfPlaying	0.628380	1.000000	0.000000	0.633450	0.000000	0.000000	0.000000	0.000000
8	noA	B       	Liveliness	0.621620	1.000000	0.000000	0.614860	0.000000	0.000000	0.000000	0.000000
8	noA	B       	Responsiveness	0.603040	1.000000	0.000000	0.650340	0.000000	0.000000	0.000000	0.000000
8	noA	B       	Dynamics	0.423990	1.000000	0.000000	0.293920	0.000000	0.000000	0.000000	0.000000
8	noA	B       	Loudness/Power	0.614860	1.000000	0.000000	0.354730	0.000000	0.000000	0.000000	0.000000
8	noA	B       	Eveness	0.596280	1.000000	0.000000	0.136820	0.000000	0.000000	0.000000	0.000000
8	noA	B       	SoundRichness	0.567570	1.000000	0.000000	0.667230	0.000000	0.000000	0.000000	0.000000
8	noA	B       	SoundPalette	0.390200	1.000000	0.000000	0.663850	0.000000	0.000000	0.000000	0.000000
8	noA	B       	OverallQuality	0.000000	0.000000	0.000000	0.000000	0.000000	0.000000	0.000000	0.574320
8	noA	C       	EaseOfPlaying	0.831080	1.000000	0.000000	0.706080	0.000000	0.000000	0.000000	0.000000
8	noA	C       	Liveliness	0.819260	1.000000	0.000000	0.863180	0.000000	0.000000	0.000000	0.000000
8	noA	C       	Responsiveness	0.731420	1.000000	0.000000	0.668920	0.000000	0.000000	0.000000	0.000000
8	noA	C       	Dynamics	0.540540	0.000000	1.000000	0.000000	0.000000	1.000000	0.000000	0.000000
8	noA	C       	Loudness/Power	0.533780	0.000000	1.000000	0.000000	0.000000	1.000000	0.000000	0.000000
8	noA	C       	Eveness	0.560810	1.000000	0.000000	0.630070	0.000000	0.000000	0.000000	0.000000
8	noA	C       	SoundRichness	0.594590	1.000000	0.000000	0.743240	0.000000	0.000000	0.000000	0.000000
8	noA	C       	SoundPalette	0.643580	1.000000	0.000000	0.665540	0.000000	0.000000	0.000000	0.000000
8	noA	C       	OverallQuality	0.000000	0.000000	0.000000	0.000000	0.000000	0.000000	0.000000	0.934120
8	noA	D       	EaseOfPlaying	0.584460	1.000000	0.000000	0.645270	0.000000	0.000000	0.000000	0.000000
8	noA	D       	Liveliness	0.570950	1.000000	0.000000	0.641890	0.000000	0.000000	0.000000	0.000000
8	noA	D       	Responsiveness	0.614860	1.000000	0.000000	0.641890	0.000000	0.000000	0.000000	0.000000
8	noA	D       	Dynamics	0.614860	1.000000	0.000000	0.393580	0.000000	0.000000	0.000000	0.000000
8	noA	D       	Loudness/Power	0.611490	1.000000	0.000000	0.633450	0.000000	0.000000	0.000000	0.000000
8	noA	D       	Eveness	0.765200	1.000000	0.000000	0.690880	0.000000	0.000000	0.000000	0.000000
8	noA	D       	SoundRichness	0.660470	1.000000	0.000000	0.623310	0.000000	0.000000	0.000000	0.000000
8	noA	D       	SoundPalette	0.591220	1.000000	0.000000	0.591220	0.000000	0.000000	0.000000	0.000000
8	noA	D       	OverallQuality	0.000000	0.000000	0.000000	0.000000	0.000000	0.000000	0.000000	0.641890
8	noA	E       	EaseOfPlaying	0.452700	1.000000	0.000000	0.587840	0.000000	0.000000	0.000000	0.000000
8	noA	E       	Liveliness	0.581080	1.000000	0.000000	0.625000	0.000000	0.000000	0.000000	0.000000
8	noA	E       	Responsiveness	0.550680	1.000000	0.000000	0.626690	0.000000	0.000000	0.000000	0.000000
8	noA	E       	Dynamics	0.451010	0.000000	1.000000	0.000000	0.000000	1.000000	0.000000	0.000000
8	noA	E       	Loudness/Power	0.516890	0.000000	1.000000	0.000000	0.000000	1.000000	0.000000	0.000000
8	noA	E       	Eveness	0.608110	1.000000	0.000000	0.621620	0.000000	0.000000	0.000000	0.000000
8	noA	E       	SoundRichness	0.476350	1.000000	0.000000	0.584460	0.000000	0.000000	0.000000	0.000000
8	noA	E       	SoundPalette	0.474660	0.000000	1.000000	0.000000	0.000000	1.000000	0.000000	0.000000
8	noA	E       	OverallQuality	0.000000	0.000000	0.000000	0.000000	0.000000	0.000000	0.000000	0.510140
8	noT	A       	EaseOfPlaying	0.359800	1.000000	0.000000	0.802360	0.000000	0.000000	0.000000	0.000000
8	noT	A       	Liveliness	0.364860	1.000000	0.000000	0.694260	0.000000	0.000000	0.000000	0.000000
8	noT	A       	Responsiveness	0.339530	1.000000	0.000000	0.722970	0.000000	0.000000	0.000000	0.000000
8	noT	A       	Dynamics	0.672300	1.000000	0.000000	0.682430	0.000000	0.000000	0.000000	0.000000
8	noT	A       	Loudness/Power	0.618240	1.000000	0.000000	0.709460	0.000000	0.000000	0.000000	0.000000
8	noT	A       	Eveness	0.599660	1.000000	0.000000	0.670610	0.000000	0.000000	0.000000	0.000000
8	noT	A       	SoundRichness	0.339530	1.000000	0.000000	0.685810	0.000000	0.000000	0.000000	0.000000
8	noT	A       	SoundPalette	0.400340	1.000000	0.000000	0.702700	0.000000	0.000000	0.000000	0.000000
8	noT	A       	OverallQuality	0.000000	0.000000	0.000000	0.000000	0.000000	0.000000	0.000000	0.327700
8	noT	B       	EaseOfPlaying	0.364860	1.000000	0.000000	0.702700	0.000000	0.000000	0.000000	0.000000
8	noT	B       	Liveliness	0.403720	1.000000	0.000000	0.719590	0.000000	0.000000	0.000000	0.000000
8	noT	B       	Responsiveness	0.418920	1.000000	0.000000	0.778720	0.000000	0.000000	0.000000	0.000000
8	noT	B       	Dynamics	0.636820	1.000000	0.000000	0.542230	0.000000	0.000000	0.000000	0.000000
8	noT	B       	Loudness/Power	0.574320	1.000000	0.000000	0.597970	0.000000	0.000000	0.000000	0.000000
8	noT	B       	Eveness	0.614860	1.000000	0.000000	0.547300	0.000000	0.000000	0.000000	0.000000
8	noT	B       	SoundRichness	0.381760	1.000000	0.000000	0.673990	0.000000	0.000000	0.000000	0.000000
8	noT	B       	SoundPalette	0.309120	1.000000	0.000000	0.707770	0.000000	0.000000	0.000000	0.000000
8	noT	B       	OverallQuality	0.000000	0.000000	0.000000	0.000000	0.000000	0.000000	0.000000	0.180740
8	noT	C       	EaseOfPlaying	0.768580	1.000000	0.000000	0.746620	0.000000	0.000000	0.000000	0.000000
8	noT	C       	Liveliness	0.765200	1.000000	0.000000	0.707770	0.000000	0.000000	0.000000	0.000000
8	noT	C       	Responsiveness	0.741550	1.000000	0.000000	0.753380	0.000000	0.000000	0.000000	0.000000
8	noT	C       	Dynamics	0.726350	1.000000	0.000000	0.714530	0.000000	0.000000	0.000000	0.000000
8	noT	C       	Loudness/Power	0.773650	1.000000	0.000000	0.726350	0.000000	0.000000	0.000000	0.000000
8	noT	C       	Eveness	0.567570	1.000000	0.000000	0.765200	0.000000	0.000000	0.000000	0.000000
8	noT	C       	SoundRichness	0.822640	1.000000	0.000000	0.864860	0.000000	0.000000	0.000000	0.000000
8	noT	C       	SoundPalette	0.724660	1.000000	0.000000	0.716220	0.000000	0.000000	0.000000	0.000000
8	noT	C       	OverallQuality	0.000000	0.000000	0.000000	0.000000	0.000000	0.000000	0.000000	0.885140
8	noT	D       	EaseOfPlaying	0.711150	1.000000	0.000000	0.699320	0.000000	0.000000	0.000000	0.000000
8	noT	D       	Liveliness	0.744930	1.000000	0.000000	0.724660	0.000000	0.000000	0.000000	0.000000
8	noT	D       	Responsiveness	0.697640	1.000000	0.000000	0.716220	0.000000	0.000000	0.000000	0.000000
8	noT	D       	Dynamics	0.719590	1.000000	0.000000	0.790540	0.000000	0.000000	0.000000	0.000000
8	noT	D       	Loudness/Power	0.812500	1.000000	0.000000	0.773650	0.000000	0.000000	0.000000	0.000000
8	noT	D       	Eveness	0.670610	1.000000	0.000000	0.682430	0.000000	0.000000	0.000000	0.000000
8	noT	D       	SoundRichness	0.391890	1.000000	0.000000	0.712840	0.000000	0.000000	0.000000	0.000000
8	noT	D       	SoundPalette	0.386820	1.000000	0.000000	0.700000	0.000000	0.000000	0.000000	0.000000
8	noT	D       	OverallQuality	0.000000	0.000000	0.000000	0.000000	0.000000	0.000000	0.000000	0.670610
8	noT	E       	EaseOfPlaying	0.616550	1.000000	0.000000	0.653720	0.000000	0.000000	0.000000	0.000000
8	noT	E       	Liveliness	0.670610	1.000000	0.000000	0.695950	0.000000	0.000000	0.000000	0.000000
8	noT	E       	Responsiveness	0.685810	1.000000	0.000000	0.758450	0.000000	0.000000	0.000000	0.000000
8	noT	E       	Dynamics	0.648650	1.000000	0.000000	0.621620	0.000000	0.000000	0.000000	0.000000
8	noT	E       	Loudness/Power	0.726350	1.000000	0.000000	0.663850	0.000000	0.000000	0.000000	0.000000
8	noT	E       	Eveness	0.738180	1.000000	0.000000	0.758450	0.000000	0.000000	0.000000	0.000000
8	noT	E       	SoundRichness	0.584460	1.000000	0.000000	0.761820	0.000000	0.000000	0.000000	0.000000
8	noT	E       	SoundPalette	0.594590	1.000000	0.000000	0.689190	0.000000	0.000000	0.000000	0.000000
8	noT	E       	OverallQuality	0.000000	0.000000	0.000000	0.000000	0.000000	0.000000	0.000000	0.738180
9	N	A       	EaseOfPlaying	0.785470	1.000000	0.000000	0.673990	0.000000	0.000000	0.000000	0.000000
9	N	A       	Liveliness	0.736490	1.000000	0.000000	0.628380	0.000000	0.000000	0.000000	0.000000
9	N	A       	Responsiveness	0.670610	1.000000	0.000000	0.687500	0.000000	0.000000	0.000000	0.000000
9	N	A       	Dynamics	0.731420	1.000000	0.000000	0.603040	0.000000	0.000000	0.000000	0.000000
9	N	A       	Loudness/Power	0.628380	1.000000	0.000000	0.679050	0.000000	0.000000	0.000000	0.000000
9	N	A       	Eveness	0.596280	1.000000	0.000000	0.413850	0.000000	0.000000	0.000000	0.000000
9	N	A       	SoundRichness	0.652030	1.000000	0.000000	0.623310	0.000000	0.000000	0.000000	0.000000
9	N	A       	SoundPalette	0.766890	1.000000	0.000000	0.761820	0.000000	0.000000	0.000000	0.000000
9	N	A       	OverallQuality	0.000000	0.000000	0.000000	0.000000	0.000000	0.000000	0.000000	0.701010
9	N	B       	EaseOfPlaying	0.413850	1.000000	0.000000	0.324320	0.000000	0.000000	0.000000	0.000000
9	N	B       	Liveliness	0.643580	1.000000	0.000000	0.613180	0.000000	0.000000	0.000000	0.000000
9	N	B       	Responsiveness	0.537160	1.000000	0.000000	0.701010	0.000000	0.000000	0.000000	0.000000
9	N	B       	Dynamics	0.359800	1.000000	0.000000	0.668920	0.000000	0.000000	0.000000	0.000000
9	N	B       	Loudness/Power	0.361490	1.000000	0.000000	0.594590	0.000000	0.000000	0.000000	0.000000
9	N	B       	Eveness	0.608110	1.000000	0.000000	0.716220	0.000000	0.000000	0.000000	0.000000
9	N	B       	SoundRichness	0.339530	1.000000	0.000000	0.797300	0.000000	0.000000	0.000000	0.000000
9	N	B       	SoundPalette	0.248310	1.000000	0.000000	0.667230	0.000000	0.000000	0.000000	0.000000
9	N	B       	OverallQuality	0.000000	0.000000	0.000000	0.000000	0.000000	0.000000	0.000000	0.565880
9	N	C       	EaseOfPlaying	0.388510	1.000000	0.000000	0.371620	0.000000	0.000000	0.000000	0.000000
9	N	C       	Liveliness	0.405410	1.000000	0.000000	0.331080	0.000000	0.000000	0.000000	0.000000
9	N	C       	Responsiveness	0.427360	1.000000	0.000000	0.618240	0.000000	0.000000	0.000000	0.000000
9	N	C       	Dynamics	0.719590	1.000000	0.000000	0.564190	0.000000	0.000000	0.000000	0.000000
9	N	C       	Loudness/Power	0.777030	1.000000	0.000000	0.834460	0.000000	0.000000	0.000000	0.000000
9	N	C       	Eveness	0.635140	1.000000	0.000000	0.422300	0.000000	0.000000	0.000000	0.000000
9	N	C       	SoundRichness	0.653720	1.000000	0.000000	0.761820	0.000000	0.000000	0.000000	0.000000
9	N	C       	SoundPalette	0.719590	1.000000	0.000000	0.744930	0.000000	0.000000	0.000000	0.000000
9	N	C       	OverallQuality	0.000000	0.000000	0.000000	0.000000	0.000000	0.000000	0.000000	0.771960
9	N	D       	EaseOfPlaying	0.349660	1.000000	0.000000	0.420610	0.000000	0.000000	0.000000	0.000000
9	N	D       	Liveliness	0.375000	1.000000	0.000000	0.653720	0.000000	0.000000	0.000000	0.000000
9	N	D       	Responsiveness	0.385140	1.000000	0.000000	0.636820	0.000000	0.000000	0.000000	0.000000
9	N	D       	Dynamics	0.381760	1.000000	0.000000	0.597970	0.000000	0.000000	0.000000	0.000000
9	N	D       	Loudness/Power	0.594590	1.000000	0.000000	0.574320	0.000000	0.000000	0.000000	0.000000
9	N	D       	Eveness	0.353040	1.000000	0.000000	0.689190	0.000000	0.000000	0.000000	0.000000
9	N	D       	SoundRichness	0.402030	1.000000	0.000000	0.660470	0.000000	0.000000	0.000000	0.000000
9	N	D       	SoundPalette	0.402030	1.000000	0.000000	0.548990	0.000000	0.000000	0.000000	0.000000
9	N	D       	OverallQuality	0.000000	0.000000	0.000000	0.000000	0.000000	0.000000	0.000000	0.369930
9	N	E       	EaseOfPlaying	0.297300	1.000000	0.000000	0.625000	0.000000	0.000000	0.000000	0.000000
9	N	E       	Liveliness	0.337840	1.000000	0.000000	0.626690	0.000000	0.000000	0.000000	0.000000
9	N	E       	Responsiveness	0.385140	1.000000	0.000000	0.687500	0.000000	0.000000	0.000000	0.000000
9	N	E       	Dynamics	0.648650	1.000000	0.000000	0.657090	0.000000	0.000000	0.000000	0.000000
9	N	E       	Loudness/Power	0.263510	1.000000	0.000000	0.670610	0.000000	0.000000	0.000000	0.000000
9	N	E       	Eveness	0.356420	1.000000	0.000000	0.771960	0.000000	0.000000	0.000000	0.000000
9	N	E       	SoundRichness	0.298990	1.000000	0.000000	0.795610	0.000000	0.000000	0.000000	0.000000
9	N	E       	SoundPalette	0.395270	1.000000	0.000000	0.672300	0.000000	0.000000	0.000000	0.000000
9	N	E       	OverallQuality	0.000000	0.000000	0.000000	0.000000	0.000000	0.000000	0.000000	0.339530
9	noA	A       	EaseOfPlaying	0.672300	1.000000	0.000000	0.386820	0.000000	0.000000	0.000000	0.000000
9	noA	A       	Liveliness	0.662160	1.000000	0.000000	0.626690	0.000000	0.000000	0.000000	0.000000
9	noA	A       	Responsiveness	0.702700	1.000000	0.000000	0.687500	0.000000	0.000000	0.000000	0.000000
9	noA	A       	Dynamics	0.638510	1.000000	0.000000	0.591220	0.000000	0.000000	0.000000	0.000000
9	noA	A       	Loudness/Power	0.572640	1.000000	0.000000	0.625000	0.000000	0.000000	0.000000	0.000000
9	noA	A       	Eveness	0.618240	1.000000	0.000000	0.559120	0.000000	0.000000	0.000000	0.000000
9	noA	A       	SoundRichness	0.604730	1.000000	0.000000	0.657090	0.000000	0.000000	0.000000	0.000000
9	noA	A       	SoundPalette	0.530410	0.000000	1.000000	0.000000	0.000000	1.000000	0.000000	0.000000
9	noA	A       	OverallQuality	0.000000	0.000000	0.000000	0.000000	0.000000	0.000000	0.000000	0.636820
9	noA	B       	EaseOfPlaying	0.596280	0.000000	1.000000	0.000000	0.000000	1.000000	0.000000	0.000000
9	noA	B       	Liveliness	0.736490	1.000000	0.000000	0.679050	0.000000	0.000000	0.000000	0.000000
9	noA	B       	Responsiveness	0.452700	0.000000	1.000000	0.000000	0.000000	1.000000	0.000000	0.000000
9	noA	B       	Dynamics	0.552360	1.000000	0.000000	0.425680	0.000000	0.000000	0.000000	0.000000
9	noA	B       	Loudness/Power	0.650340	1.000000	0.000000	0.657090	0.000000	0.000000	0.000000	0.000000
9	noA	B       	Eveness	0.692570	1.000000	0.000000	0.652030	0.000000	0.000000	0.000000	0.000000
9	noA	B       	SoundRichness	0.728040	1.000000	0.000000	0.724660	0.000000	0.000000	0.000000	0.000000
9	noA	B       	SoundPalette	0.616550	0.000000	1.000000	0.000000	0.000000	1.000000	0.000000	0.000000
9	noA	B       	OverallQuality	0.000000	0.000000	0.000000	0.000000	0.000000	0.000000	0.000000	0.717910
9	noA	C       	EaseOfPlaying	0.692570	1.000000	0.000000	0.574320	0.000000	0.000000	0.000000	0.000000
9	noA	C       	Liveliness	0.430740	0.000000	1.000000	0.000000	0.000000	1.000000	0.000000	0.000000
9	noA	C       	Responsiveness	0.398650	1.000000	0.000000	0.619930	0.000000	0.000000	0.000000	0.000000
9	noA	C       	Dynamics	0.369930	1.000000	0.000000	0.646960	0.000000	0.000000	0.000000	0.000000
9	noA	C       	Loudness/Power	0.628380	1.000000	0.000000	0.672300	0.000000	0.000000	0.000000	0.000000
9	noA	C       	Eveness	0.623310	0.000000	1.000000	0.000000	0.000000	1.000000	0.000000	0.000000
9	noA	C       	SoundRichness	0.677360	1.000000	0.000000	0.611490	0.000000	0.000000	0.000000	0.000000
9	noA	C       	SoundPalette	0.412160	1.000000	0.000000	0.603040	0.000000	0.000000	0.000000	0.000000
9	noA	C       	OverallQuality	0.000000	0.000000	0.000000	0.000000	0.000000	0.000000	0.000000	0.402030
9	noA	D       	EaseOfPlaying	0.663850	1.000000	0.000000	0.597970	0.000000	0.000000	0.000000	0.000000
9	noA	D       	Liveliness	0.621620	1.000000	0.000000	0.363180	0.000000	0.000000	0.000000	0.000000
9	noA	D       	Responsiveness	0.363180	0.000000	1.000000	0.000000	0.000000	1.000000	0.000000	0.000000
9	noA	D       	Dynamics	0.592910	1.000000	0.000000	0.378380	0.000000	0.000000	0.000000	0.000000
9	noA	D       	Loudness/Power	0.643580	1.000000	0.000000	0.601350	0.000000	0.000000	0.000000	0.000000
9	noA	D       	Eveness	0.728040	0.000000	1.000000	0.000000	0.000000	1.000000	0.000000	0.000000
9	noA	D       	SoundRichness	0.760140	1.000000	0.000000	0.717910	0.000000	0.000000	0.000000	0.000000
9	noA	D       	SoundPalette	0.724660	1.000000	0.000000	0.570950	0.000000	0.000000	0.000000	0.000000
9	noA	D       	OverallQuality	0.000000	0.000000	0.000000	0.000000	0.000000	0.000000	0.000000	0.635140
9	noA	E       	EaseOfPlaying	0.765200	1.000000	0.000000	0.672300	0.000000	0.000000	0.000000	0.000000
9	noA	E       	Liveliness	0.726350	1.000000	0.000000	0.685810	0.000000	0.000000	0.000000	0.000000
9	noA	E       	Responsiveness	0.652030	1.000000	0.000000	0.597970	0.000000	0.000000	0.000000	0.000000
9	noA	E       	Dynamics	0.670610	1.000000	0.000000	0.366550	0.000000	0.000000	0.000000	0.000000
9	noA	E       	Loudness/Power	0.722970	1.000000	0.000000	0.716220	0.000000	0.000000	0.000000	0.000000
9	noA	E       	Eveness	0.638510	1.000000	0.000000	0.420610	0.000000	0.000000	0.000000	0.000000
9	noA	E       	SoundRichness	0.673990	1.000000	0.000000	0.658780	0.000000	0.000000	0.000000	0.000000
9	noA	E       	SoundPalette	0.609800	1.000000	0.000000	0.584460	0.000000	0.000000	0.000000	0.000000
9	noA	E       	OverallQuality	0.000000	0.000000	0.000000	0.000000	0.000000	0.000000	0.000000	0.638510
9	noT	A       	EaseOfPlaying	0.555740	1.000000	0.000000	0.400340	0.000000	0.000000	0.000000	0.000000
9	noT	A       	Liveliness	0.623310	1.000000	0.000000	0.354730	0.000000	0.000000	0.000000	0.000000
9	noT	A       	Responsiveness	0.618240	1.000000	0.000000	0.442570	0.000000	0.000000	0.000000	0.000000
9	noT	A       	Dynamics	0.743240	1.000000	0.000000	0.600000	0.000000	0.000000	0.000000	0.000000
9	noT	A       	Loudness/Power	0.704390	1.000000	0.000000	0.687500	0.000000	0.000000	0.000000	0.000000
9	noT	A       	Eveness	0.616550	1.000000	0.000000	0.611490	0.000000	0.000000	0.000000	0.000000
9	noT	A       	SoundRichness	0.755070	1.000000	0.000000	0.788850	0.000000	0.000000	0.000000	0.000000
9	noT	A       	SoundPalette	0.711150	1.000000	0.000000	0.721280	0.000000	0.000000	0.000000	0.000000
9	noT	A       	OverallQuality	0.000000	0.000000	0.000000	0.000000	0.000000	0.000000	0.000000	0.739860
9	noT	B       	EaseOfPlaying	0.366550	1.000000	0.000000	0.711150	0.000000	0.000000	0.000000	0.000000
9	noT	B       	Liveliness	0.369930	1.000000	0.000000	0.724660	0.000000	0.000000	0.000000	0.000000
9	noT	B       	Responsiveness	0.363180	1.000000	0.000000	0.570950	0.000000	0.000000	0.000000	0.000000
9	noT	B       	Dynamics	0.604730	1.000000	0.000000	0.581080	0.000000	0.000000	0.000000	0.000000
9	noT	B       	Loudness/Power	0.346280	1.000000	0.000000	0.716220	0.000000	0.000000	0.000000	0.000000
9	noT	B       	Eveness	0.346280	1.000000	0.000000	0.788850	0.000000	0.000000	0.000000	0.000000
9	noT	B       	SoundRichness	0.361490	1.000000	0.000000	0.824320	0.000000	0.000000	0.000000	0.000000
9	noT	B       	SoundPalette	0.342910	1.000000	0.000000	0.645270	0.000000	0.000000	0.000000	0.000000
9	noT	B       	OverallQuality	0.000000	0.000000	0.000000	0.000000	0.000000	0.000000	0.000000	0.349660
9	noT	C       	EaseOfPlaying	0.619930	1.000000	0.000000	0.643580	0.000000	0.000000	0.000000	0.000000
9	noT	C       	Liveliness	0.613180	1.000000	0.000000	0.638510	0.000000	0.000000	0.000000	0.000000
9	noT	C       	Responsiveness	0.388510	1.000000	0.000000	0.591220	0.000000	0.000000	0.000000	0.000000
9	noT	C       	Dynamics	0.667230	1.000000	0.000000	0.670610	0.000000	0.000000	0.000000	0.000000
9	noT	C       	Loudness/Power	0.734800	1.000000	0.000000	0.682430	0.000000	0.000000	0.000000	0.000000
9	noT	C       	Eveness	0.626690	1.000000	0.000000	0.619930	0.000000	0.000000	0.000000	0.000000
9	noT	C       	SoundRichness	0.709460	1.000000	0.000000	0.738180	0.000000	0.000000	0.000000	0.000000
9	noT	C       	SoundPalette	0.711150	1.000000	0.000000	0.704390	0.000000	0.000000	0.000000	0.000000
9	noT	C       	OverallQuality	0.000000	0.000000	0.000000	0.000000	0.000000	0.000000	0.000000	0.628380
9	noT	D       	EaseOfPlaying	0.662160	1.000000	0.000000	0.628380	0.000000	0.000000	0.000000	0.000000
9	noT	D       	Liveliness	0.707770	1.000000	0.000000	0.554050	0.000000	0.000000	0.000000	0.000000
9	noT	D       	Responsiveness	0.653720	1.000000	0.000000	0.603040	0.000000	0.000000	0.000000	0.000000
9	noT	D       	Dynamics	0.641890	1.000000	0.000000	0.619930	0.000000	0.000000	0.000000	0.000000
9	noT	D       	Loudness/Power	0.685810	1.000000	0.000000	0.777030	0.000000	0.000000	0.000000	0.000000
9	noT	D       	Eveness	0.717910	1.000000	0.000000	0.650340	0.000000	0.000000	0.000000	0.000000
9	noT	D       	SoundRichness	0.682430	1.000000	0.000000	0.741550	0.000000	0.000000	0.000000	0.000000
9	noT	D       	SoundPalette	0.592910	1.000000	0.000000	0.562500	0.000000	0.000000	0.000000	0.000000
9	noT	D       	OverallQuality	0.000000	0.000000	0.000000	0.000000	0.000000	0.000000	0.000000	0.716220
9	noT	E       	EaseOfPlaying	0.646960	1.000000	0.000000	0.641890	0.000000	0.000000	0.000000	0.000000
9	noT	E       	Liveliness	0.576010	1.000000	0.000000	0.346280	0.000000	0.000000	0.000000	0.000000
9	noT	E       	Responsiveness	0.407090	1.000000	0.000000	0.675680	0.000000	0.000000	0.000000	0.000000
9	noT	E       	Dynamics	0.417230	1.000000	0.000000	0.695950	0.000000	0.000000	0.000000	0.000000
9	noT	E       	Loudness/Power	0.346280	1.000000	0.000000	0.417230	0.000000	0.000000	0.000000	0.000000
9	noT	E       	Eveness	0.701010	1.000000	0.000000	0.758450	0.000000	0.000000	0.000000	0.000000
9	noT	E       	SoundRichness	0.315880	1.000000	0.000000	0.748310	0.000000	0.000000	0.000000	0.000000
9	noT	E       	SoundPalette	0.626690	1.000000	0.000000	0.690880	0.000000	0.000000	0.000000	0.000000
9	noT	E       	OverallQuality	0.000000	0.000000	0.000000	0.000000	0.000000	0.000000	0.000000	0.594590
10	N	A       	EaseOfPlaying	0.679050	1.000000	0.000000	0.724660	0.000000	0.000000	0.000000	0.000000
10	N	A       	Liveliness	0.875000	1.000000	0.000000	0.807430	0.000000	0.000000	0.000000	0.000000
10	N	A       	Responsiveness	0.613180	1.000000	0.000000	0.880070	0.000000	0.000000	0.000000	0.000000
10	N	A       	Dynamics	0.317570	1.000000	0.000000	0.856420	0.000000	0.000000	0.000000	0.000000
10	N	A       	Loudness/Power	0.673990	1.000000	0.000000	0.668920	0.000000	0.000000	0.000000	0.000000
10	N	A       	Eveness	0.407090	1.000000	0.000000	0.716220	0.000000	0.000000	0.000000	0.000000
10	N	A       	SoundRichness	0.741550	1.000000	0.000000	0.863180	0.000000	0.000000	0.000000	0.000000
10	N	A       	SoundPalette	0.337840	1.000000	0.000000	0.716220	0.000000	0.000000	0.000000	0.000000
10	N	A       	OverallQuality	0.000000	0.000000	0.000000	0.000000	0.000000	0.000000	0.000000	0.158780
10	N	B       	EaseOfPlaying	0.976350	1.000000	0.000000	0.979730	0.000000	0.000000	0.000000	0.000000
10	N	B       	Liveliness	0.895270	1.000000	0.000000	0.729730	0.000000	0.000000	0.000000	0.000000
10	N	B       	Responsiveness	0.905410	1.000000	0.000000	0.817570	0.000000	0.000000	0.000000	0.000000
10	N	B       	Dynamics	0.967910	1.000000	0.000000	0.871620	0.000000	0.000000	0.000000	0.000000
10	N	B       	Loudness/Power	0.895270	1.000000	0.000000	0.827700	0.000000	0.000000	0.000000	0.000000
10	N	B       	Eveness	0.935810	1.000000	0.000000	0.869930	0.000000	0.000000	0.000000	0.000000
10	N	B       	SoundRichness	0.978040	1.000000	0.000000	0.844590	0.000000	0.000000	0.000000	0.000000
10	N	B       	SoundPalette	0.798990	1.000000	0.000000	0.694260	0.000000	0.000000	0.000000	0.000000
10	N	B       	OverallQuality	0.000000	0.000000	0.000000	0.000000	0.000000	0.000000	0.000000	0.991550
10	N	C       	EaseOfPlaying	0.721280	1.000000	0.000000	0.868240	0.000000	0.000000	0.000000	0.000000
10	N	C       	Liveliness	0.891890	1.000000	0.000000	0.692570	0.000000	0.000000	0.000000	0.000000
10	N	C       	Responsiveness	0.564190	1.000000	0.000000	0.780410	0.000000	0.000000	0.000000	0.000000
10	N	C       	Dynamics	0.731420	1.000000	0.000000	0.819260	0.000000	0.000000	0.000000	0.000000
10	N	C       	Loudness/Power	0.880070	1.000000	0.000000	0.930740	0.000000	0.000000	0.000000	0.000000
10	N	C       	Eveness	0.608110	1.000000	0.000000	0.750000	0.000000	0.000000	0.000000	0.000000
10	N	C       	SoundRichness	0.814190	1.000000	0.000000	0.869930	0.000000	0.000000	0.000000	0.000000
10	N	C       	SoundPalette	0.687500	1.000000	0.000000	0.743240	0.000000	0.000000	0.000000	0.000000
10	N	C       	OverallQuality	0.000000	0.000000	0.000000	0.000000	0.000000	0.000000	0.000000	0.579390
10	N	D       	EaseOfPlaying	0.667230	1.000000	0.000000	0.766890	0.000000	0.000000	0.000000	0.000000
10	N	D       	Liveliness	0.731420	1.000000	0.000000	0.690880	0.000000	0.000000	0.000000	0.000000
10	N	D       	Responsiveness	0.863180	1.000000	0.000000	0.765200	0.000000	0.000000	0.000000	0.000000
10	N	D       	Dynamics	0.768580	1.000000	0.000000	0.895270	0.000000	0.000000	0.000000	0.000000
10	N	D       	Loudness/Power	0.761820	1.000000	0.000000	0.829390	0.000000	0.000000	0.000000	0.000000
10	N	D       	Eveness	0.755070	1.000000	0.000000	0.744930	0.000000	0.000000	0.000000	0.000000
10	N	D       	SoundRichness	0.756760	1.000000	0.000000	0.822640	0.000000	0.000000	0.000000	0.000000
10	N	D       	SoundPalette	0.793920	1.000000	0.000000	0.648650	0.000000	0.000000	0.000000	0.000000
10	N	D       	OverallQuality	0.000000	0.000000	0.000000	0.000000	0.000000	0.000000	0.000000	0.763510
10	N	E       	EaseOfPlaying	0.820950	1.000000	0.000000	0.905410	0.000000	0.000000	0.000000	0.000000
10	N	E       	Liveliness	1.000000	1.000000	0.000000	0.793920	0.000000	0.000000	0.000000	0.000000
10	N	E       	Responsiveness	0.834460	1.000000	0.000000	0.760140	0.000000	0.000000	0.000000	0.000000
10	N	E       	Dynamics	0.864860	1.000000	0.000000	0.836150	0.000000	0.000000	0.000000	0.000000
10	N	E       	Loudness/Power	0.957770	1.000000	0.000000	0.817570	0.000000	0.000000	0.000000	0.000000
10	N	E       	Eveness	0.964530	1.000000	0.000000	0.826010	0.000000	0.000000	0.000000	0.000000
10	N	E       	SoundRichness	0.907090	1.000000	0.000000	0.753380	0.000000	0.000000	0.000000	0.000000
10	N	E       	SoundPalette	0.405410	1.000000	0.000000	0.655410	0.000000	0.000000	0.000000	0.000000
10	N	E       	OverallQuality	0.000000	0.000000	0.000000	0.000000	0.000000	0.000000	0.000000	0.846280
10	noA	A       	EaseOfPlaying	0.962840	0.000000	1.000000	0.000000	0.000000	1.000000	0.000000	0.000000
10	noA	A       	Liveliness	0.758450	0.000000	1.000000	0.000000	0.000000	1.000000	0.000000	0.000000
10	noA	A       	Responsiveness	0.902030	0.000000	1.000000	0.000000	0.000000	1.000000	0.000000	0.000000
10	noA	A       	Dynamics	0.699320	0.000000	1.000000	0.000000	0.000000	1.000000	0.000000	0.000000
10	noA	A       	Loudness/Power	0.922300	0.000000	1.000000	0.000000	0.000000	1.000000	0.000000	0.000000
10	noA	A       	Eveness	0.918920	1.000000	0.000000	0.559120	0.000000	0.000000	0.000000	0.000000
10	noA	A       	SoundRichness	0.826010	0.000000	1.000000	0.000000	0.000000	1.000000	0.000000	0.000000
10	noA	A       	SoundPalette	0.611490	0.000000	1.000000	0.000000	0.000000	1.000000	0.000000	0.000000
10	noA	A       	OverallQuality	0.000000	0.000000	0.000000	0.000000	0.000000	0.000000	0.000000	0.986490
10	noA	B       	EaseOfPlaying	0.802360	0.000000	1.000000	0.000000	0.000000	1.000000	0.000000	0.000000
10	noA	B       	Liveliness	0.385140	0.000000	1.000000	0.000000	0.000000	1.000000	0.000000	0.000000
10	noA	B       	Responsiveness	0.657090	0.000000	1.000000	0.000000	0.000000	1.000000	0.000000	0.000000
10	noA	B       	Dynamics	0.771960	0.000000	1.000000	0.000000	0.000000	1.000000	0.000000	0.000000
10	noA	B       	Loudness/Power	0.849660	0.000000	1.000000	0.000000	0.000000	1.000000	0.000000	0.000000
10	noA	B       	Eveness	0.663850	0.000000	1.000000	0.000000	0.000000	1.000000	0.000000	0.000000
10	noA	B       	SoundRichness	0.555740	0.000000	1.000000	0.000000	0.000000	1.000000	0.000000	0.000000
10	noA	B       	SoundPalette	0.628380	0.000000	1.000000	0.000000	0.000000	1.000000	0.000000	0.000000
10	noA	B       	OverallQuality	0.000000	0.000000	0.000000	0.000000	0.000000	0.000000	0.000000	0.592910
10	noA	C       	EaseOfPlaying	0.728040	0.000000	1.000000	0.000000	0.000000	1.000000	0.000000	0.000000
10	noA	C       	Liveliness	0.385140	0.000000	1.000000	0.000000	0.000000	1.000000	0.000000	0.000000
10	noA	C       	Responsiveness	0.748310	0.000000	1.000000	0.000000	0.000000	1.000000	0.000000	0.000000
10	noA	C       	Dynamics	0.719590	0.000000	1.000000	0.000000	0.000000	1.000000	0.000000	0.000000
10	noA	C       	Loudness/Power	0.807430	0.000000	1.000000	0.000000	0.000000	1.000000	0.000000	0.000000
10	noA	C       	Eveness	0.540540	0.000000	1.000000	0.000000	0.000000	1.000000	0.000000	0.000000
10	noA	C       	SoundRichness	0.464530	0.000000	1.000000	0.000000	0.000000	1.000000	0.000000	0.000000
10	noA	C       	SoundPalette	0.687500	0.000000	1.000000	0.000000	0.000000	1.000000	0.000000	0.000000
10	noA	C       	OverallQuality	0.000000	0.000000	0.000000	0.000000	0.000000	0.000000	0.000000	0.798990
10	noA	D       	EaseOfPlaying	0.923990	0.000000	1.000000	0.000000	0.000000	1.000000	0.000000	0.000000
10	noA	D       	Liveliness	0.332770	0.000000	1.000000	0.000000	0.000000	1.000000	0.000000	0.000000
10	noA	D       	Responsiveness	0.748310	0.000000	1.000000	0.000000	0.000000	1.000000	0.000000	0.000000
10	noA	D       	Dynamics	0.432430	0.000000	1.000000	0.000000	0.000000	1.000000	0.000000	0.000000
10	noA	D       	Loudness/Power	0.687500	0.000000	1.000000	0.000000	0.000000	1.000000	0.000000	0.000000
10	noA	D       	Eveness	0.788850	0.000000	1.000000	0.000000	0.000000	1.000000	0.000000	0.000000
10	noA	D       	SoundRichness	0.783780	0.000000	1.000000	0.000000	0.000000	1.000000	0.000000	0.000000
10	noA	D       	SoundPalette	0.434120	0.000000	1.000000	0.000000	0.000000	1.000000	0.000000	0.000000
10	noA	D       	OverallQuality	0.000000	0.000000	0.000000	0.000000	0.000000	0.000000	0.000000	0.533780
10	noA	E       	EaseOfPlaying	0.765200	1.000000	0.000000	0.623310	0.000000	0.000000	0.000000	0.000000
10	noA	E       	Liveliness	0.471280	0.000000	1.000000	0.000000	0.000000	1.000000	0.000000	0.000000
10	noA	E       	Responsiveness	0.883450	0.000000	1.000000	0.000000	0.000000	1.000000	0.000000	0.000000
10	noA	E       	Dynamics	0.530410	0.000000	1.000000	0.000000	0.000000	1.000000	0.000000	0.000000
10	noA	E       	Loudness/Power	0.972970	0.000000	1.000000	0.000000	0.000000	1.000000	0.000000	0.000000
10	noA	E       	Eveness	0.880070	0.000000	1.000000	0.000000	0.000000	1.000000	0.000000	0.000000
10	noA	E       	SoundRichness	0.959460	0.000000	1.000000	0.000000	0.000000	1.000000	0.000000	0.000000
10	noA	E       	SoundPalette	0.451010	0.000000	1.000000	0.000000	0.000000	1.000000	0.000000	0.000000
10	noA	E       	OverallQuality	0.000000	0.000000	0.000000	0.000000	0.000000	0.000000	0.000000	0.847970
10	noT	A       	EaseOfPlaying	0.935810	1.000000	0.000000	0.961150	0.000000	0.000000	0.000000	0.000000
10	noT	A       	Liveliness	0.932430	1.000000	0.000000	0.545610	0.000000	0.000000	0.000000	0.000000
10	noT	A       	Responsiveness	0.944260	1.000000	0.000000	0.711150	0.000000	0.000000	0.000000	0.000000
10	noT	A       	Dynamics	0.900340	1.000000	0.000000	0.701010	0.000000	0.000000	0.000000	0.000000
10	noT	A       	Loudness/Power	0.957770	1.000000	0.000000	0.885140	0.000000	0.000000	0.000000	0.000000
10	noT	A       	Eveness	1.000000	1.000000	0.000000	0.697640	0.000000	0.000000	0.000000	0.000000
10	noT	A       	SoundRichness	0.934120	1.000000	0.000000	0.819260	0.000000	0.000000	0.000000	0.000000
10	noT	A       	SoundPalette	0.902030	1.000000	0.000000	0.604730	0.000000	0.000000	0.000000	0.000000
10	noT	A       	OverallQuality	0.000000	0.000000	0.000000	0.000000	0.000000	0.000000	0.000000	1.000000
10	noT	B       	EaseOfPlaying	0.094595	1.000000	0.000000	0.944260	0.000000	0.000000	0.000000	0.000000
10	noT	B       	Liveliness	0.398650	1.000000	0.000000	0.559120	0.000000	0.000000	0.000000	0.000000
10	noT	B       	Responsiveness	0.253380	1.000000	0.000000	0.721280	0.000000	0.000000	0.000000	0.000000
10	noT	B       	Dynamics	0.202700	1.000000	0.000000	0.640200	0.000000	0.000000	0.000000	0.000000
10	noT	B       	Loudness/Power	0.275340	1.000000	0.000000	0.771960	0.000000	0.000000	0.000000	0.000000
10	noT	B       	Eveness	0.354730	1.000000	0.000000	0.861490	0.000000	0.000000	0.000000	0.000000
10	noT	B       	SoundRichness	0.253380	1.000000	0.000000	0.826010	0.000000	0.000000	0.000000	0.000000
10	noT	B       	SoundPalette	0.494930	1.000000	0.000000	0.569260	0.000000	0.000000	0.000000	0.000000
10	noT	B       	OverallQuality	0.000000	0.000000	0.000000	0.000000	0.000000	0.000000	0.000000	0.241550
10	noT	C       	EaseOfPlaying	0.972970	1.000000	0.000000	0.929050	0.000000	0.000000	0.000000	0.000000
10	noT	C       	Liveliness	0.750000	1.000000	0.000000	0.626690	0.000000	0.000000	0.000000	0.000000
10	noT	C       	Responsiveness	0.961150	1.000000	0.000000	0.836150	0.000000	0.000000	0.000000	0.000000
10	noT	C       	Dynamics	1.000000	1.000000	0.000000	0.915540	0.000000	0.000000	0.000000	0.000000
10	noT	C       	Loudness/Power	0.976350	1.000000	0.000000	0.783780	0.000000	0.000000	0.000000	0.000000
10	noT	C       	Eveness	0.631760	1.000000	0.000000	0.618240	0.000000	0.000000	0.000000	0.000000
10	noT	C       	SoundRichness	1.000000	1.000000	0.000000	0.962840	0.000000	0.000000	0.000000	0.000000
10	noT	C       	SoundPalette	1.000000	1.000000	0.000000	0.812500	0.000000	0.000000	0.000000	0.000000
10	noT	C       	OverallQuality	0.000000	0.000000	0.000000	0.000000	0.000000	0.000000	0.000000	0.974660
10	noT	D       	EaseOfPlaying	0.185810	1.000000	0.000000	0.913850	0.000000	0.000000	0.000000	0.000000
10	noT	D       	Liveliness	0.738180	1.000000	0.000000	0.533780	0.000000	0.000000	0.000000	0.000000
10	noT	D       	Responsiveness	0.398650	1.000000	0.000000	0.746620	0.000000	0.000000	0.000000	0.000000
10	noT	D       	Dynamics	0.780410	1.000000	0.000000	0.841220	0.000000	0.000000	0.000000	0.000000
10	noT	D       	Loudness/Power	0.442570	1.000000	0.000000	0.829390	0.000000	0.000000	0.000000	0.000000
10	noT	D       	Eveness	0.704390	1.000000	0.000000	0.685810	0.000000	0.000000	0.000000	0.000000
10	noT	D       	SoundRichness	0.322640	1.000000	0.000000	0.738180	0.000000	0.000000	0.000000	0.000000
10	noT	D       	SoundPalette	0.550680	1.000000	0.000000	0.623310	0.000000	0.000000	0.000000	0.000000
10	noT	D       	OverallQuality	0.000000	0.000000	0.000000	0.000000	0.000000	0.000000	0.000000	0.261820
10	noT	E       	EaseOfPlaying	0.336150	1.000000	0.000000	0.881760	0.000000	0.000000	0.000000	0.000000
10	noT	E       	Liveliness	0.268580	1.000000	0.000000	0.677360	0.000000	0.000000	0.000000	0.000000
10	noT	E       	Responsiveness	0.420610	1.000000	0.000000	0.581080	0.000000	0.000000	0.000000	0.000000
10	noT	E       	Dynamics	0.655410	1.000000	0.000000	0.797300	0.000000	0.000000	0.000000	0.000000
10	noT	E       	Loudness/Power	0.327700	1.000000	0.000000	0.592910	0.000000	0.000000	0.000000	0.000000
10	noT	E       	Eveness	0.792230	1.000000	0.000000	0.657090	0.000000	0.000000	0.000000	0.000000
10	noT	E       	SoundRichness	0.538850	1.000000	0.000000	0.763510	0.000000	0.000000	0.000000	0.000000
10	noT	E       	SoundPalette	0.814190	1.000000	0.000000	0.748310	0.000000	0.000000	0.000000	0.000000
10	noT	E       	OverallQuality	0.000000	0.000000	0.000000	0.000000	0.000000	0.000000	0.000000	0.631760
11	N	A       	EaseOfPlaying	0.410470	1.000000	0.000000	0.572640	0.000000	0.000000	0.000000	0.000000
11	N	A       	Liveliness	0.663850	1.000000	0.000000	0.444260	0.000000	0.000000	0.000000	0.000000
11	N	A       	Responsiveness	0.417230	1.000000	0.000000	0.733110	0.000000	0.000000	0.000000	0.000000
11	N	A       	Dynamics	0.464530	1.000000	0.000000	0.716220	0.000000	0.000000	0.000000	0.000000
11	N	A       	Loudness/Power	0.599660	1.000000	0.000000	0.243240	0.000000	0.000000	0.000000	0.000000
11	N	A       	Eveness	0.554050	1.000000	0.000000	0.716220	0.000000	0.000000	0.000000	0.000000
11	N	A       	SoundRichness	0.427360	1.000000	0.000000	1.000000	0.000000	0.000000	0.000000	0.000000
11	N	A       	SoundPalette	0.726350	1.000000	0.000000	0.923990	0.000000	0.000000	0.000000	0.000000
11	N	A       	OverallQuality	0.000000	0.000000	0.000000	0.000000	0.000000	0.000000	0.000000	0.636820
11	N	B       	EaseOfPlaying	0.582770	1.000000	0.000000	0.657090	0.000000	0.000000	0.000000	0.000000
11	N	B       	Liveliness	0.380070	1.000000	0.000000	0.525340	0.000000	0.000000	0.000000	0.000000
11	N	B       	Responsiveness	0.616550	1.000000	0.000000	0.777030	0.000000	0.000000	0.000000	0.000000
11	N	B       	Dynamics	0.417230	1.000000	0.000000	0.673990	0.000000	0.000000	0.000000	0.000000
11	N	B       	Loudness/Power	0.819260	1.000000	0.000000	0.255070	0.000000	0.000000	0.000000	0.000000
11	N	B       	Eveness	0.704390	1.000000	0.000000	0.562500	0.000000	0.000000	0.000000	0.000000
11	N	B       	SoundRichness	0.324320	1.000000	0.000000	0.893580	0.000000	0.000000	0.000000	0.000000
11	N	B       	SoundPalette	0.324320	1.000000	0.000000	0.760140	0.000000	0.000000	0.000000	0.000000
11	N	B       	OverallQuality	0.000000	0.000000	0.000000	0.000000	0.000000	0.000000	0.000000	0.646960
11	N	C       	EaseOfPlaying	0.471280	1.000000	0.000000	0.658780	0.000000	0.000000	0.000000	0.000000
11	N	C       	Liveliness	0.574320	1.000000	0.000000	0.190880	0.000000	0.000000	0.000000	0.000000
11	N	C       	Responsiveness	0.447640	1.000000	0.000000	0.712840	0.000000	0.000000	0.000000	0.000000
11	N	C       	Dynamics	0.550680	1.000000	0.000000	0.810810	0.000000	0.000000	0.000000	0.000000
11	N	C       	Loudness/Power	0.456080	1.000000	0.000000	0.179050	0.000000	0.000000	0.000000	0.000000
11	N	C       	Eveness	0.552360	1.000000	0.000000	0.714530	0.000000	0.000000	0.000000	0.000000
11	N	C       	SoundRichness	0.405410	1.000000	0.000000	0.864860	0.000000	0.000000	0.000000	0.000000
11	N	C       	SoundPalette	0.383450	1.000000	0.000000	0.832770	0.000000	0.000000	0.000000	0.000000
11	N	C       	OverallQuality	0.000000	0.000000	0.000000	0.000000	0.000000	0.000000	0.000000	0.369930
11	N	D       	EaseOfPlaying	0.628380	1.000000	0.000000	0.540540	0.000000	0.000000	0.000000	0.000000
11	N	D       	Liveliness	0.804050	1.000000	0.000000	0.449320	0.000000	0.000000	0.000000	0.000000
11	N	D       	Responsiveness	0.831080	1.000000	0.000000	0.626690	0.000000	0.000000	0.000000	0.000000
11	N	D       	Dynamics	0.645270	1.000000	0.000000	0.858110	0.000000	0.000000	0.000000	0.000000
11	N	D       	Loudness/Power	0.628380	1.000000	0.000000	0.381760	0.000000	0.000000	0.000000	0.000000
11	N	D       	Eveness	0.920610	1.000000	0.000000	0.780410	0.000000	0.000000	0.000000	0.000000
11	N	D       	SoundRichness	0.722970	1.000000	0.000000	0.967910	0.000000	0.000000	0.000000	0.000000
11	N	D       	SoundPalette	0.635140	1.000000	0.000000	1.000000	0.000000	0.000000	0.000000	0.000000
11	N	D       	OverallQuality	0.000000	0.000000	0.000000	0.000000	0.000000	0.000000	0.000000	0.790540
11	N	E       	EaseOfPlaying	0.608110	1.000000	0.000000	0.771960	0.000000	0.000000	0.000000	0.000000
11	N	E       	Liveliness	0.675680	1.000000	0.000000	0.290540	0.000000	0.000000	0.000000	0.000000
11	N	E       	Responsiveness	0.663850	1.000000	0.000000	0.567570	0.000000	0.000000	0.000000	0.000000
11	N	E       	Dynamics	0.592910	1.000000	0.000000	0.726350	0.000000	0.000000	0.000000	0.000000
11	N	E       	Loudness/Power	0.655410	1.000000	0.000000	0.334460	0.000000	0.000000	0.000000	0.000000
11	N	E       	Eveness	0.660470	1.000000	0.000000	0.690880	0.000000	0.000000	0.000000	0.000000
11	N	E       	SoundRichness	0.625000	1.000000	0.000000	0.962840	0.000000	0.000000	0.000000	0.000000
11	N	E       	SoundPalette	0.449320	1.000000	0.000000	0.896960	0.000000	0.000000	0.000000	0.000000
11	N	E       	OverallQuality	0.000000	0.000000	0.000000	0.000000	0.000000	0.000000	0.000000	0.606420
11	noA	A       	EaseOfPlaying	0.763510	1.000000	0.000000	0.655410	0.000000	0.000000	0.000000	0.000000
11	noA	A       	Liveliness	0.716220	1.000000	0.000000	0.349660	0.000000	0.000000	0.000000	0.000000
11	noA	A       	Responsiveness	0.859800	1.000000	0.000000	0.554050	0.000000	0.000000	0.000000	0.000000
11	noA	A       	Dynamics	0.756760	0.000000	1.000000	0.658780	0.000000	1.000000	0.000000	0.000000
11	noA	A       	Loudness/Power	0.635140	1.000000	0.000000	0.307430	0.000000	0.000000	0.000000	0.000000
11	noA	A       	Eveness	0.668920	0.000000	1.000000	0.000000	0.000000	1.000000	0.000000	0.000000
11	noA	A       	SoundRichness	0.444260	0.000000	1.000000	0.000000	0.000000	1.000000	0.000000	0.000000
11	noA	A       	SoundPalette	0.557430	0.000000	1.000000	0.000000	0.000000	1.000000	0.000000	0.000000
11	noA	A       	OverallQuality	0.000000	0.000000	0.000000	0.000000	0.000000	0.000000	0.000000	0.859800
11	noA	B       	EaseOfPlaying	0.613180	1.000000	0.000000	0.859800	0.000000	0.000000	0.000000	0.000000
11	noA	B       	Liveliness	0.353040	1.000000	0.000000	0.268580	0.000000	0.000000	0.000000	0.000000
11	noA	B       	Responsiveness	0.435810	1.000000	0.000000	0.697640	0.000000	0.000000	0.000000	0.000000
11	noA	B       	Dynamics	0.570950	0.000000	1.000000	0.000000	0.000000	1.000000	0.000000	0.000000
11	noA	B       	Loudness/Power	0.439190	1.000000	0.000000	0.337840	0.000000	0.000000	0.000000	0.000000
11	noA	B       	Eveness	0.547300	0.000000	1.000000	0.000000	0.000000	1.000000	0.000000	0.000000
11	noA	B       	SoundRichness	0.533780	0.000000	1.000000	0.000000	0.000000	1.000000	0.000000	0.000000
11	noA	B       	SoundPalette	0.543920	0.000000	1.000000	0.000000	0.000000	1.000000	0.000000	0.000000
11	noA	B       	OverallQuality	0.000000	0.000000	0.000000	0.000000	0.000000	0.000000	0.000000	0.440880
11	noA	C       	EaseOfPlaying	0.802360	1.000000	0.000000	0.643580	0.000000	0.000000	0.000000	0.000000
11	noA	C       	Liveliness	0.777030	1.000000	0.000000	0.275340	0.000000	0.000000	0.000000	0.000000
11	noA	C       	Responsiveness	0.984800	1.000000	0.000000	0.810810	0.000000	0.000000	0.000000	0.000000
11	noA	C       	Dynamics	0.550680	0.000000	1.000000	0.000000	0.000000	1.000000	0.000000	0.000000
11	noA	C       	Loudness/Power	0.606420	1.000000	0.000000	0.380070	0.000000	0.000000	0.000000	0.000000
11	noA	C       	Eveness	0.550680	0.000000	1.000000	0.000000	0.000000	1.000000	0.000000	0.000000
11	noA	C       	SoundRichness	0.533780	0.000000	1.000000	0.000000	0.000000	1.000000	0.000000	0.000000
11	noA	C       	SoundPalette	0.569260	0.000000	1.000000	0.000000	0.000000	1.000000	0.000000	0.000000
11	noA	C       	OverallQuality	0.000000	0.000000	0.000000	0.000000	0.000000	0.000000	0.000000	0.930740
11	noA	D       	EaseOfPlaying	0.628380	1.000000	0.000000	0.738180	0.000000	0.000000	0.000000	0.000000
11	noA	D       	Liveliness	0.559120	1.000000	0.000000	0.263510	0.000000	0.000000	0.000000	0.000000
11	noA	D       	Responsiveness	0.601350	1.000000	0.000000	0.570950	0.000000	0.000000	0.000000	0.000000
11	noA	D       	Dynamics	0.567570	0.000000	1.000000	0.000000	0.000000	1.000000	0.000000	0.000000
11	noA	D       	Loudness/Power	0.586150	0.000000	1.000000	0.000000	0.000000	1.000000	0.000000	0.000000
11	noA	D       	Eveness	0.560810	0.000000	1.000000	0.000000	0.000000	1.000000	0.000000	0.000000
11	noA	D       	SoundRichness	0.559120	0.000000	1.000000	0.000000	0.000000	1.000000	0.000000	0.000000
11	noA	D       	SoundPalette	0.554050	0.000000	1.000000	0.000000	0.000000	1.000000	0.000000	0.000000
11	noA	D       	OverallQuality	0.000000	0.000000	0.000000	0.000000	0.000000	0.000000	0.000000	0.618240
11	noA	E       	EaseOfPlaying	0.434120	1.000000	0.000000	0.623310	0.000000	0.000000	0.000000	0.000000
11	noA	E       	Liveliness	0.391890	1.000000	0.000000	0.170610	0.000000	0.000000	0.000000	0.000000
11	noA	E       	Responsiveness	0.423990	1.000000	0.000000	0.636820	0.000000	0.000000	0.000000	0.000000
11	noA	E       	Dynamics	0.356420	1.000000	0.000000	0.707770	0.000000	0.000000	0.000000	0.000000
11	noA	E       	Loudness/Power	0.324320	1.000000	0.000000	0.410470	0.000000	0.000000	0.000000	0.000000
11	noA	E       	Eveness	0.535470	0.000000	1.000000	0.000000	0.000000	1.000000	0.000000	0.000000
11	noA	E       	SoundRichness	0.207770	1.000000	0.000000	0.815880	0.000000	0.000000	0.000000	0.000000
11	noA	E       	SoundPalette	0.243240	0.000000	1.000000	0.000000	0.000000	1.000000	0.000000	0.000000
11	noA	E       	OverallQuality	0.000000	0.000000	0.000000	0.000000	0.000000	0.000000	0.000000	0.167230
11	noT	A       	EaseOfPlaying	0.680740	1.000000	0.000000	0.707770	0.000000	0.000000	0.000000	0.000000
11	noT	A       	Liveliness	0.660470	1.000000	0.000000	0.550680	0.000000	0.000000	0.000000	0.000000
11	noT	A       	Responsiveness	0.856420	1.000000	0.000000	0.971280	0.000000	0.000000	0.000000	0.000000
11	noT	A       	Dynamics	0.619930	1.000000	0.000000	0.650340	0.000000	0.000000	0.000000	0.000000
11	noT	A       	Loudness/Power	0.596280	1.000000	0.000000	0.277030	0.000000	0.000000	0.000000	0.000000
11	noT	A       	Eveness	0.687500	1.000000	0.000000	0.660470	0.000000	0.000000	0.000000	0.000000
11	noT	A       	SoundRichness	0.724660	1.000000	0.000000	1.000000	0.000000	0.000000	0.000000	0.000000
11	noT	A       	SoundPalette	0.731420	1.000000	0.000000	1.000000	0.000000	0.000000	0.000000	0.000000
11	noT	A       	OverallQuality	0.000000	0.000000	0.000000	0.000000	0.000000	0.000000	0.000000	0.790540
11	noT	B       	EaseOfPlaying	0.709460	1.000000	0.000000	0.628380	0.000000	0.000000	0.000000	0.000000
11	noT	B       	Liveliness	0.592910	1.000000	0.000000	0.326010	0.000000	0.000000	0.000000	0.000000
11	noT	B       	Responsiveness	0.706080	1.000000	0.000000	0.797300	0.000000	0.000000	0.000000	0.000000
11	noT	B       	Dynamics	0.722970	1.000000	0.000000	0.760140	0.000000	0.000000	0.000000	0.000000
11	noT	B       	Loudness/Power	0.645270	1.000000	0.000000	0.336150	0.000000	0.000000	0.000000	0.000000
11	noT	B       	Eveness	0.731420	1.000000	0.000000	0.690880	0.000000	0.000000	0.000000	0.000000
11	noT	B       	SoundRichness	0.707770	1.000000	0.000000	1.000000	0.000000	0.000000	0.000000	0.000000
11	noT	B       	SoundPalette	0.893580	1.000000	0.000000	1.000000	0.000000	0.000000	0.000000	0.000000
11	noT	B       	OverallQuality	0.000000	0.000000	0.000000	0.000000	0.000000	0.000000	0.000000	0.805740
11	noT	C       	EaseOfPlaying	0.511820	1.000000	0.000000	0.721280	0.000000	0.000000	0.000000	0.000000
11	noT	C       	Liveliness	0.577700	1.000000	0.000000	0.273650	0.000000	0.000000	0.000000	0.000000
11	noT	C       	Responsiveness	0.415540	1.000000	0.000000	0.635140	0.000000	0.000000	0.000000	0.000000
11	noT	C       	Dynamics	0.527030	1.000000	0.000000	0.717910	0.000000	0.000000	0.000000	0.000000
11	noT	C       	Loudness/Power	0.826010	1.000000	0.000000	0.429050	0.000000	0.000000	0.000000	0.000000
11	noT	C       	Eveness	0.719590	1.000000	0.000000	0.709460	0.000000	0.000000	0.000000	0.000000
11	noT	C       	SoundRichness	0.300680	1.000000	0.000000	1.000000	0.000000	0.000000	0.000000	0.000000
11	noT	C       	SoundPalette	0.623310	1.000000	0.000000	0.807430	0.000000	0.000000	0.000000	0.000000
11	noT	C       	OverallQuality	0.000000	0.000000	0.000000	0.000000	0.000000	0.000000	0.000000	0.505070
11	noT	D       	EaseOfPlaying	0.442570	1.000000	0.000000	0.635140	0.000000	0.000000	0.000000	0.000000
11	noT	D       	Liveliness	0.356420	1.000000	0.000000	0.542230	0.000000	0.000000	0.000000	0.000000
11	noT	D       	Responsiveness	0.657090	1.000000	0.000000	0.837840	0.000000	0.000000	0.000000	0.000000
11	noT	D       	Dynamics	0.521960	1.000000	0.000000	0.701010	0.000000	0.000000	0.000000	0.000000
11	noT	D       	Loudness/Power	0.368240	1.000000	0.000000	0.329390	0.000000	0.000000	0.000000	0.000000
11	noT	D       	Eveness	0.586150	1.000000	0.000000	0.800000	0.000000	0.000000	0.000000	0.000000
11	noT	D       	SoundRichness	0.354730	1.000000	0.000000	1.000000	0.000000	0.000000	0.000000	0.000000
11	noT	D       	SoundPalette	0.719590	1.000000	0.000000	1.000000	0.000000	0.000000	0.000000	0.000000
11	noT	D       	OverallQuality	0.000000	0.000000	0.000000	0.000000	0.000000	0.000000	0.000000	0.248310
11	noT	E       	EaseOfPlaying	0.535470	1.000000	0.000000	0.635140	0.000000	0.000000	0.000000	0.000000
11	noT	E       	Liveliness	0.592910	1.000000	0.000000	0.226350	0.000000	0.000000	0.000000	0.000000
11	noT	E       	Responsiveness	0.635140	1.000000	0.000000	0.652030	0.000000	0.000000	0.000000	0.000000
11	noT	E       	Dynamics	0.570950	1.000000	0.000000	0.692570	0.000000	0.000000	0.000000	0.000000
11	noT	E       	Loudness/Power	0.763510	1.000000	0.000000	0.260140	0.000000	0.000000	0.000000	0.000000
11	noT	E       	Eveness	0.576010	1.000000	0.000000	0.744930	0.000000	0.000000	0.000000	0.000000
11	noT	E       	SoundRichness	0.587840	1.000000	0.000000	0.993240	0.000000	0.000000	0.000000	0.000000
11	noT	E       	SoundPalette	0.815880	1.000000	0.000000	1.000000	0.000000	0.000000	0.000000	0.000000
11	noT	E       	OverallQuality	0.000000	0.000000	0.000000	0.000000	0.000000	0.000000	0.000000	0.506760
12	N	A       	EaseOfPlaying	0.445950	1.000000	0.000000	0.738180	0.000000	0.000000	0.000000	0.000000
12	N	A       	Liveliness	0.500000	0.000000	1.000000	0.000000	0.000000	1.000000	0.000000	0.000000
12	N	A       	Responsiveness	0.638510	1.000000	0.000000	0.790540	0.000000	0.000000	0.000000	0.000000
12	N	A       	Dynamics	0.456080	1.000000	0.000000	0.369930	0.000000	0.000000	0.000000	0.000000
12	N	A       	Loudness/Power	0.886820	1.000000	0.000000	0.282090	0.000000	0.000000	0.000000	0.000000
12	N	A       	Eveness	0.415540	1.000000	0.000000	0.582770	0.000000	0.000000	0.000000	0.000000
12	N	A       	SoundRichness	0.439190	1.000000	0.000000	0.895270	1.000000	0.000000	0.000000	0.000000
12	N	A       	SoundPalette	0.525340	1.000000	0.000000	0.795610	0.000000	0.000000	0.000000	0.000000
12	N	A       	OverallQuality	0.000000	0.000000	0.000000	0.000000	0.000000	0.000000	0.000000	0.616550
12	N	B       	EaseOfPlaying	0.190880	1.000000	0.000000	0.760140	0.000000	0.000000	0.000000	0.000000
12	N	B       	Liveliness	0.628380	1.000000	0.000000	0.728040	0.000000	0.000000	0.000000	0.000000
12	N	B       	Responsiveness	0.211150	1.000000	0.000000	0.756760	0.000000	0.000000	0.000000	0.000000
12	N	B       	Dynamics	0.501690	1.000000	0.000000	0.574320	0.000000	0.000000	0.000000	0.000000
12	N	B       	Loudness/Power	0.381760	1.000000	0.000000	0.334460	0.000000	0.000000	0.000000	0.000000
12	N	B       	Eveness	0.766890	1.000000	0.000000	0.527030	0.000000	0.000000	0.000000	0.000000
12	N	B       	SoundRichness	0.633450	1.000000	0.000000	0.954390	0.000000	0.000000	0.000000	0.000000
12	N	B       	SoundPalette	0.250000	1.000000	0.000000	0.765200	0.000000	0.000000	0.000000	0.000000
12	N	B       	OverallQuality	0.000000	0.000000	0.000000	0.000000	0.000000	0.000000	0.000000	0.596280
12	N	C       	EaseOfPlaying	0.327700	1.000000	0.000000	0.697640	0.000000	0.000000	0.000000	0.000000
12	N	C       	Liveliness	0.486490	0.000000	1.000000	0.000000	0.000000	1.000000	0.000000	0.000000
12	N	C       	Responsiveness	0.400000	1.000000	0.000000	0.657090	0.000000	0.000000	0.000000	0.000000
12	N	C       	Dynamics	0.353040	1.000000	0.000000	0.391890	0.000000	0.000000	0.000000	0.000000
12	N	C       	Loudness/Power	0.366550	1.000000	0.000000	0.390200	0.000000	0.000000	0.000000	0.000000
12	N	C       	Eveness	0.527030	1.000000	0.000000	0.594590	0.000000	0.000000	0.000000	0.000000
12	N	C       	SoundRichness	0.277030	1.000000	0.000000	0.930740	0.000000	0.000000	0.000000	0.000000
12	N	C       	SoundPalette	0.152030	1.000000	0.000000	0.849660	0.000000	0.000000	0.000000	0.000000
12	N	C       	OverallQuality	0.000000	0.000000	0.000000	0.000000	0.000000	0.000000	0.000000	0.263510
12	N	D       	EaseOfPlaying	0.413850	1.000000	0.000000	0.709460	0.000000	0.000000	0.000000	0.000000
12	N	D       	Liveliness	0.581080	1.000000	0.000000	0.707770	0.000000	0.000000	0.000000	0.000000
12	N	D       	Responsiveness	0.449320	1.000000	0.000000	0.809120	0.000000	0.000000	0.000000	0.000000
12	N	D       	Dynamics	0.550680	1.000000	0.000000	0.425680	0.000000	0.000000	0.000000	0.000000
12	N	D       	Loudness/Power	0.456080	1.000000	0.000000	0.393580	0.000000	0.000000	0.000000	0.000000
12	N	D       	Eveness	0.603040	1.000000	0.000000	0.503380	0.000000	0.000000	0.000000	0.000000
12	N	D       	SoundRichness	0.586150	1.000000	0.000000	0.832770	0.000000	0.000000	0.000000	0.000000
12	N	D       	SoundPalette	0.633450	1.000000	0.000000	0.763510	0.000000	0.000000	0.000000	0.000000
12	N	D       	OverallQuality	0.000000	0.000000	0.000000	0.000000	0.000000	0.000000	0.000000	0.672300
12	N	E       	EaseOfPlaying	0.298990	1.000000	0.000000	0.763510	0.000000	0.000000	0.000000	0.000000
12	N	E       	Liveliness	0.309120	0.000000	1.000000	0.000000	1.000000	1.000000	0.000000	0.000000
12	N	E       	Responsiveness	0.152030	1.000000	0.000000	0.744930	0.000000	0.000000	0.000000	0.000000
12	N	E       	Dynamics	0.327700	1.000000	0.000000	0.434120	0.000000	0.000000	0.000000	0.000000
12	N	E       	Loudness/Power	0.402030	1.000000	0.000000	0.402030	0.000000	0.000000	0.000000	0.000000
12	N	E       	Eveness	0.280410	1.000000	0.000000	0.611490	0.000000	0.000000	0.000000	0.000000
12	N	E       	SoundRichness	0.380070	1.000000	0.000000	0.954390	0.000000	0.000000	0.000000	0.000000
12	N	E       	SoundPalette	0.287160	1.000000	0.000000	0.842910	0.000000	0.000000	0.000000	0.000000
12	N	E       	OverallQuality	0.000000	0.000000	0.000000	0.000000	0.000000	0.000000	0.000000	0.302360
12	noA	A       	EaseOfPlaying	0.912160	0.000000	1.000000	0.000000	0.000000	1.000000	0.000000	0.000000
12	noA	A       	Liveliness	0.498310	0.000000	1.000000	0.000000	0.000000	1.000000	1.000000	0.000000
12	noA	A       	Responsiveness	0.506760	0.000000	1.000000	0.000000	0.000000	1.000000	0.000000	0.000000
12	noA	A       	Dynamics	0.510140	0.000000	1.000000	0.000000	0.000000	1.000000	0.000000	0.000000
12	noA	A       	Loudness/Power	0.530410	0.000000	1.000000	0.000000	0.000000	1.000000	0.000000	0.000000
12	noA	A       	Eveness	0.501690	0.000000	1.000000	0.000000	0.000000	1.000000	0.000000	0.000000
12	noA	A       	SoundRichness	0.510140	0.000000	1.000000	0.000000	0.000000	1.000000	0.000000	0.000000
12	noA	A       	SoundPalette	0.454390	0.000000	1.000000	0.000000	0.000000	1.000000	0.000000	0.000000
12	noA	A       	OverallQuality	0.000000	0.000000	0.000000	0.000000	0.000000	0.000000	0.000000	0.466220
12	noA	B       	EaseOfPlaying	0.805740	1.000000	0.000000	0.000000	0.000000	0.000000	0.000000	0.000000
12	noA	B       	Liveliness	0.518580	0.000000	1.000000	0.000000	0.000000	1.000000	0.000000	0.000000
12	noA	B       	Responsiveness	0.532090	0.000000	1.000000	0.000000	0.000000	1.000000	0.000000	0.000000
12	noA	B       	Dynamics	0.518580	0.000000	1.000000	0.000000	0.000000	1.000000	0.000000	0.000000
12	noA	B       	Loudness/Power	0.503380	0.000000	1.000000	0.000000	0.000000	1.000000	0.000000	0.000000
12	noA	B       	Eveness	0.523650	0.000000	1.000000	0.000000	0.000000	1.000000	0.000000	0.000000
12	noA	B       	SoundRichness	0.521960	0.000000	1.000000	0.000000	0.000000	1.000000	0.000000	0.000000
12	noA	B       	SoundPalette	0.518580	0.000000	1.000000	0.000000	0.000000	1.000000	0.000000	0.000000
12	noA	B       	OverallQuality	0.000000	0.000000	0.000000	0.000000	0.000000	0.000000	0.000000	0.400340
12	noA	C       	EaseOfPlaying	0.847970	1.000000	0.000000	0.018581	0.000000	0.000000	0.000000	0.000000
12	noA	C       	Liveliness	0.508450	0.000000	1.000000	0.000000	0.000000	1.000000	0.000000	0.000000
12	noA	C       	Responsiveness	0.501690	0.000000	1.000000	0.000000	0.000000	1.000000	0.000000	0.000000
12	noA	C       	Dynamics	0.505070	0.000000	1.000000	0.000000	0.000000	1.000000	0.000000	0.000000
12	noA	C       	Loudness/Power	0.518580	0.000000	1.000000	0.000000	0.000000	1.000000	0.000000	0.000000
12	noA	C       	Eveness	0.511820	0.000000	1.000000	0.000000	0.000000	1.000000	0.000000	0.000000
12	noA	C       	SoundRichness	0.525340	0.000000	1.000000	0.000000	0.000000	1.000000	0.000000	0.000000
12	noA	C       	SoundPalette	0.503380	0.000000	1.000000	0.000000	0.000000	1.000000	0.000000	0.000000
12	noA	C       	OverallQuality	0.000000	0.000000	0.000000	0.000000	0.000000	0.000000	0.000000	0.545610
12	noA	D       	EaseOfPlaying	0.844590	1.000000	0.000000	0.000000	0.000000	0.000000	0.000000	0.000000
12	noA	D       	Liveliness	0.491550	0.000000	1.000000	0.000000	0.000000	1.000000	0.000000	0.000000
12	noA	D       	Responsiveness	0.525340	0.000000	1.000000	0.000000	0.000000	1.000000	0.000000	0.000000
12	noA	D       	Dynamics	0.521960	0.000000	1.000000	0.000000	0.000000	1.000000	0.000000	0.000000
12	noA	D       	Loudness/Power	0.506760	0.000000	1.000000	0.000000	0.000000	1.000000	0.000000	0.000000
12	noA	D       	Eveness	0.533780	0.000000	1.000000	0.000000	0.000000	1.000000	0.000000	0.000000
12	noA	D       	SoundRichness	0.503380	0.000000	1.000000	0.000000	0.000000	1.000000	0.000000	0.000000
12	noA	D       	SoundPalette	0.527030	0.000000	1.000000	0.000000	0.000000	1.000000	0.000000	0.000000
12	noA	D       	OverallQuality	0.000000	0.000000	0.000000	0.000000	0.000000	0.000000	0.000000	0.545610
12	noA	E       	EaseOfPlaying	0.913850	1.000000	0.000000	0.000000	0.000000	0.000000	0.000000	0.000000
12	noA	E       	Liveliness	0.472970	0.000000	1.000000	0.000000	0.000000	1.000000	0.000000	0.000000
12	noA	E       	Responsiveness	0.496620	0.000000	1.000000	0.000000	0.000000	1.000000	0.000000	0.000000
12	noA	E       	Dynamics	0.493240	0.000000	1.000000	0.000000	0.000000	1.000000	0.000000	0.000000
12	noA	E       	Loudness/Power	0.500000	0.000000	1.000000	0.000000	0.000000	1.000000	0.000000	0.000000
12	noA	E       	Eveness	0.518580	0.000000	1.000000	0.000000	0.000000	1.000000	0.000000	0.000000
12	noA	E       	SoundRichness	0.500000	0.000000	1.000000	0.000000	0.000000	1.000000	0.000000	0.000000
12	noA	E       	SoundPalette	0.511820	0.000000	1.000000	0.000000	0.000000	1.000000	0.000000	0.000000
12	noA	E       	OverallQuality	0.000000	0.000000	0.000000	0.000000	0.000000	0.000000	0.000000	0.452700
12	noT	A       	EaseOfPlaying	0.559120	1.000000	0.000000	0.768580	0.000000	0.000000	0.000000	0.000000
12	noT	A       	Liveliness	0.464530	0.000000	1.000000	0.000000	0.000000	1.000000	0.000000	0.000000
12	noT	A       	Responsiveness	0.633450	1.000000	0.000000	0.728040	0.000000	0.000000	0.000000	0.000000
12	noT	A       	Dynamics	0.523650	1.000000	0.000000	0.385140	0.000000	0.000000	0.000000	0.000000
12	noT	A       	Loudness/Power	0.694260	1.000000	0.000000	0.375000	0.000000	0.000000	0.000000	0.000000
12	noT	A       	Eveness	0.552360	1.000000	0.000000	0.449320	0.000000	0.000000	0.000000	0.000000
12	noT	A       	SoundRichness	0.408780	1.000000	0.000000	0.804050	0.000000	0.000000	0.000000	0.000000
12	noT	A       	SoundPalette	0.452700	1.000000	0.000000	0.636820	0.000000	0.000000	0.000000	0.000000
12	noT	A       	OverallQuality	0.000000	0.000000	0.000000	0.000000	0.000000	0.000000	0.000000	0.434120
12	noT	B       	EaseOfPlaying	0.569260	1.000000	0.000000	0.748310	0.000000	0.000000	0.000000	0.000000
12	noT	B       	Liveliness	0.523650	0.000000	1.000000	0.000000	0.000000	1.000000	0.000000	0.000000
12	noT	B       	Responsiveness	0.435810	0.000000	1.000000	0.000000	0.000000	1.000000	0.000000	0.000000
12	noT	B       	Dynamics	0.618240	1.000000	0.000000	0.412160	0.000000	0.000000	0.000000	0.000000
12	noT	B       	Loudness/Power	0.704390	1.000000	0.000000	0.410470	0.000000	0.000000	0.000000	0.000000
12	noT	B       	Eveness	0.572640	1.000000	0.000000	0.552360	0.000000	0.000000	0.000000	0.000000
12	noT	B       	SoundRichness	0.641890	1.000000	0.000000	0.866550	0.000000	0.000000	0.000000	0.000000
12	noT	B       	SoundPalette	0.405410	1.000000	0.000000	0.650340	0.000000	0.000000	0.000000	0.000000
12	noT	B       	OverallQuality	0.000000	0.000000	0.000000	0.000000	0.000000	0.000000	0.000000	0.618240
12	noT	C       	EaseOfPlaying	0.346280	1.000000	0.000000	0.782090	0.000000	0.000000	0.000000	0.000000
12	noT	C       	Liveliness	0.304050	1.000000	0.000000	0.555740	0.000000	0.000000	0.000000	0.000000
12	noT	C       	Responsiveness	0.400000	1.000000	0.000000	0.734800	0.000000	0.000000	0.000000	0.000000
12	noT	C       	Dynamics	0.464530	1.000000	0.000000	0.449320	0.000000	0.000000	0.000000	0.000000
12	noT	C       	Loudness/Power	0.412160	1.000000	0.000000	0.425680	0.000000	0.000000	0.000000	0.000000
12	noT	C       	Eveness	0.452700	1.000000	0.000000	0.540540	0.000000	0.000000	0.000000	0.000000
12	noT	C       	SoundRichness	0.277030	1.000000	0.000000	0.846280	0.000000	0.000000	0.000000	0.000000
12	noT	C       	SoundPalette	0.341220	1.000000	0.000000	0.714530	0.000000	0.000000	0.000000	0.000000
12	noT	C       	OverallQuality	0.000000	0.000000	0.000000	0.000000	0.000000	0.000000	0.000000	0.135140
12	noT	D       	EaseOfPlaying	0.434120	1.000000	0.000000	0.775340	0.000000	0.000000	0.000000	0.000000
12	noT	D       	Liveliness	0.429050	0.000000	1.000000	0.000000	0.000000	1.000000	0.000000	0.000000
12	noT	D       	Responsiveness	0.403720	1.000000	0.000000	0.711150	0.000000	0.000000	0.000000	0.000000
12	noT	D       	Dynamics	0.442570	1.000000	0.000000	0.396960	0.000000	0.000000	0.000000	0.000000
12	noT	D       	Loudness/Power	0.456080	1.000000	0.000000	0.393580	0.000000	0.000000	0.000000	0.000000
12	noT	D       	Eveness	0.337840	1.000000	0.000000	0.560810	0.000000	0.000000	0.000000	0.000000
12	noT	D       	SoundRichness	0.395270	1.000000	0.000000	0.826010	0.000000	0.000000	0.000000	0.000000
12	noT	D       	SoundPalette	0.342910	1.000000	0.000000	0.689190	0.000000	0.000000	0.000000	0.000000
12	noT	D       	OverallQuality	0.000000	0.000000	0.000000	0.000000	0.000000	0.000000	0.000000	0.363180
12	noT	E       	EaseOfPlaying	0.444260	1.000000	0.000000	0.462840	0.000000	0.000000	0.000000	0.000000
12	noT	E       	Liveliness	0.425680	0.000000	1.000000	0.000000	0.000000	1.000000	0.000000	0.000000
12	noT	E       	Responsiveness	0.569260	1.000000	0.000000	0.697640	0.000000	0.000000	0.000000	0.000000
12	noT	E       	Dynamics	0.439190	1.000000	0.000000	0.422300	0.000000	0.000000	0.000000	0.000000
12	noT	E       	Loudness/Power	0.750000	1.000000	0.000000	0.425680	0.000000	0.000000	0.000000	0.000000
12	noT	E       	Eveness	0.452700	0.000000	1.000000	0.000000	0.000000	1.000000	0.000000	0.000000
12	noT	E       	SoundRichness	0.614860	1.000000	0.000000	0.866550	0.000000	0.000000	0.000000	0.000000
12	noT	E       	SoundPalette	0.621620	1.000000	0.000000	0.687500	0.000000	0.000000	0.000000	0.000000
12	noT	E       	OverallQuality	0.000000	0.000000	0.000000	0.000000	0.000000	0.000000	0.000000	0.623310
13	N	A       	EaseOfPlaying	0.684120	1.000000	0.000000	0.668920	0.000000	0.000000	0.000000	0.000000
13	N	A       	Liveliness	0.042230	1.000000	0.000000	0.929050	0.000000	0.000000	0.000000	0.000000
13	N	A       	Responsiveness	0.270270	1.000000	0.000000	0.809120	0.000000	0.000000	0.000000	0.000000
13	N	A       	Dynamics	0.091216	1.000000	0.000000	0.913850	0.000000	0.000000	0.000000	0.000000
13	N	A       	Loudness/Power	0.141890	1.000000	0.000000	0.839530	0.000000	0.000000	0.000000	0.000000
13	N	A       	Eveness	0.665540	1.000000	0.000000	0.396960	0.000000	0.000000	0.000000	0.000000
13	N	A       	SoundRichness	0.883450	1.000000	0.000000	0.638510	0.000000	0.000000	0.000000	0.000000
13	N	A       	SoundPalette	0.239860	1.000000	0.000000	0.689190	0.000000	0.000000	0.000000	0.000000
13	N	A       	OverallQuality	0.000000	0.000000	0.000000	0.000000	0.000000	0.000000	0.000000	0.650340
13	N	B       	EaseOfPlaying	0.597970	1.000000	0.000000	0.241550	0.000000	0.000000	0.000000	0.000000
13	N	B       	Liveliness	0.898650	1.000000	0.000000	0.576010	0.000000	0.000000	0.000000	0.000000
13	N	B       	Responsiveness	0.643580	1.000000	0.000000	0.606420	0.000000	0.000000	0.000000	0.000000
13	N	B       	Dynamics	0.719590	1.000000	0.000000	0.342910	0.000000	0.000000	0.000000	0.000000
13	N	B       	Loudness/Power	0.959460	1.000000	0.000000	0.623310	0.000000	0.000000	0.000000	0.000000
13	N	B       	Eveness	0.283780	1.000000	0.000000	0.212840	0.000000	0.000000	0.000000	0.000000
13	N	B       	SoundRichness	0.116550	1.000000	0.000000	0.834460	0.000000	0.000000	0.000000	0.000000
13	N	B       	SoundPalette	0.550680	1.000000	0.000000	0.699320	0.000000	0.000000	0.000000	0.000000
13	N	B       	OverallQuality	0.000000	0.000000	0.000000	0.000000	0.000000	0.000000	0.000000	0.603040
13	N	C       	EaseOfPlaying	0.797300	1.000000	0.000000	0.636820	0.000000	0.000000	0.000000	0.000000
13	N	C       	Liveliness	0.408780	1.000000	0.000000	0.614860	0.000000	0.000000	0.000000	0.000000
13	N	C       	Responsiveness	0.815880	1.000000	0.000000	0.418920	0.000000	0.000000	0.000000	0.000000
13	N	C       	Dynamics	0.805740	1.000000	0.000000	0.621620	0.000000	0.000000	0.000000	0.000000
13	N	C       	Loudness/Power	0.282090	1.000000	0.000000	0.111490	0.000000	0.000000	0.000000	0.000000
13	N	C       	Eveness	0.621620	1.000000	0.000000	0.410470	0.000000	0.000000	0.000000	0.000000
13	N	C       	SoundRichness	1.000000	1.000000	0.000000	1.000000	0.000000	0.000000	0.000000	0.000000
13	N	C       	SoundPalette	0.670610	1.000000	0.000000	0.738180	0.000000	0.000000	0.000000	0.000000
13	N	C       	OverallQuality	0.000000	0.000000	0.000000	0.000000	0.000000	0.000000	0.000000	0.944260
13	N	D       	EaseOfPlaying	0.248310	1.000000	0.000000	0.623310	0.000000	0.000000	0.000000	0.000000
13	N	D       	Liveliness	0.552360	1.000000	0.000000	0.572640	0.000000	0.000000	0.000000	0.000000
13	N	D       	Responsiveness	0.194260	1.000000	0.000000	0.548990	0.000000	0.000000	0.000000	0.000000
13	N	D       	Dynamics	0.361490	1.000000	0.000000	0.775340	0.000000	0.000000	0.000000	0.000000
13	N	D       	Loudness/Power	1.000000	1.000000	0.000000	0.991550	0.000000	0.000000	0.000000	0.000000
13	N	D       	Eveness	0.972970	1.000000	0.000000	0.819260	0.000000	0.000000	0.000000	0.000000
13	N	D       	SoundRichness	0.542230	1.000000	0.000000	0.565880	0.000000	0.000000	0.000000	0.000000
13	N	D       	SoundPalette	0.239860	1.000000	0.000000	0.716220	0.000000	0.000000	0.000000	0.000000
13	N	D       	OverallQuality	0.000000	0.000000	0.000000	0.000000	0.000000	0.000000	0.000000	0.777030
13	N	E       	EaseOfPlaying	0.935810	1.000000	0.000000	0.682430	0.000000	0.000000	0.000000	0.000000
13	N	E       	Liveliness	0.342910	1.000000	0.000000	0.444260	0.000000	0.000000	0.000000	0.000000
13	N	E       	Responsiveness	0.611490	1.000000	0.000000	0.552360	0.000000	0.000000	0.000000	0.000000
13	N	E       	Dynamics	1.000000	1.000000	0.000000	0.766890	0.000000	0.000000	0.000000	0.000000
13	N	E       	Loudness/Power	0.307430	1.000000	0.000000	0.427360	0.000000	0.000000	0.000000	0.000000
13	N	E       	Eveness	0.807430	1.000000	0.000000	0.260140	0.000000	0.000000	0.000000	0.000000
13	N	E       	SoundRichness	0.964530	1.000000	0.000000	0.978040	0.000000	0.000000	0.000000	0.000000
13	N	E       	SoundPalette	0.957770	1.000000	0.000000	0.861490	0.000000	0.000000	0.000000	0.000000
13	N	E       	OverallQuality	0.000000	0.000000	0.000000	0.000000	0.000000	0.000000	0.000000	1.000000
13	noA	A       	EaseOfPlaying	0.900000	1.000000	0.000000	0.891890	0.000000	0.000000	0.000000	0.000000
13	noA	A       	Liveliness	0.873310	1.000000	0.000000	0.175680	0.000000	0.000000	0.000000	0.000000
13	noA	A       	Responsiveness	0.896960	1.000000	0.000000	0.798990	0.000000	0.000000	0.000000	0.000000
13	noA	A       	Dynamics	0.798990	1.000000	0.000000	0.603040	0.000000	0.000000	0.000000	0.000000
13	noA	A       	Loudness/Power	0.716220	1.000000	0.000000	0.582770	0.000000	0.000000	0.000000	0.000000
13	noA	A       	Eveness	0.915540	1.000000	0.000000	0.582770	0.000000	0.000000	0.000000	0.000000
13	noA	A       	SoundRichness	0.231420	1.000000	0.000000	0.520270	0.000000	0.000000	0.000000	0.000000
13	noA	A       	SoundPalette	0.032095	1.000000	0.000000	0.699320	0.000000	0.000000	0.000000	0.000000
13	noA	A       	OverallQuality	0.000000	0.000000	0.000000	0.000000	0.000000	0.000000	0.000000	0.665540
13	noA	B       	EaseOfPlaying	0.523650	1.000000	0.000000	0.511820	0.000000	0.000000	0.000000	0.000000
13	noA	B       	Liveliness	0.719590	1.000000	0.000000	0.565880	0.000000	0.000000	0.000000	0.000000
13	noA	B       	Responsiveness	0.510140	1.000000	0.000000	0.521960	0.000000	0.000000	0.000000	0.000000
13	noA	B       	Dynamics	0.552360	1.000000	0.000000	0.400340	0.000000	0.000000	0.000000	0.000000
13	noA	B       	Loudness/Power	0.702700	1.000000	0.000000	0.527030	0.000000	0.000000	0.000000	0.000000
13	noA	B       	Eveness	0.307430	1.000000	0.000000	0.533780	0.000000	0.000000	0.000000	0.000000
13	noA	B       	SoundRichness	0.133450	1.000000	0.000000	0.530410	0.000000	0.000000	0.000000	0.000000
13	noA	B       	SoundPalette	0.283780	1.000000	0.000000	0.538850	0.000000	0.000000	0.000000	0.000000
13	noA	B       	OverallQuality	0.000000	0.000000	0.000000	0.000000	0.000000	0.000000	0.000000	0.675680
13	noA	C       	EaseOfPlaying	0.304050	1.000000	0.000000	0.600000	0.000000	0.000000	0.000000	0.000000
13	noA	C       	Liveliness	0.467910	1.000000	0.000000	0.726350	0.000000	0.000000	0.000000	0.000000
13	noA	C       	Responsiveness	0.513510	1.000000	0.000000	0.525340	0.000000	0.000000	0.000000	0.000000
13	noA	C       	Dynamics	0.375000	1.000000	0.000000	0.706080	0.000000	0.000000	0.000000	0.000000
13	noA	C       	Loudness/Power	0.228040	1.000000	0.000000	0.777030	0.000000	0.000000	0.000000	0.000000
13	noA	C       	Eveness	0.922300	1.000000	0.000000	0.692570	0.000000	0.000000	0.000000	0.000000
13	noA	C       	SoundRichness	0.771960	1.000000	0.000000	0.525340	0.000000	0.000000	0.000000	0.000000
13	noA	C       	SoundPalette	0.322640	1.000000	0.000000	0.560810	0.000000	0.000000	0.000000	0.000000
13	noA	C       	OverallQuality	0.000000	0.000000	0.000000	0.000000	0.000000	0.000000	0.000000	0.600000
13	noA	D       	EaseOfPlaying	0.829390	1.000000	0.000000	0.523650	0.000000	0.000000	0.000000	0.000000
13	noA	D       	Liveliness	0.600000	1.000000	0.000000	0.528720	0.000000	0.000000	0.000000	0.000000
13	noA	D       	Responsiveness	0.846280	1.000000	0.000000	0.773650	0.000000	0.000000	0.000000	0.000000
13	noA	D       	Dynamics	0.601350	1.000000	0.000000	0.582770	0.000000	0.000000	0.000000	0.000000
13	noA	D       	Loudness/Power	0.783780	1.000000	0.000000	0.555740	0.000000	0.000000	0.000000	0.000000
13	noA	D       	Eveness	0.469590	1.000000	0.000000	0.600000	0.000000	0.000000	0.000000	0.000000
13	noA	D       	SoundRichness	0.331080	1.000000	0.000000	0.658780	0.000000	0.000000	0.000000	0.000000
13	noA	D       	SoundPalette	0.221280	1.000000	0.000000	0.600000	0.000000	0.000000	0.000000	0.000000
13	noA	D       	OverallQuality	0.000000	0.000000	0.000000	0.000000	0.000000	0.000000	0.000000	0.711150
13	noA	E       	EaseOfPlaying	0.657090	1.000000	0.000000	0.521960	0.000000	0.000000	0.000000	0.000000
13	noA	E       	Liveliness	0.798990	1.000000	0.000000	0.520270	0.000000	0.000000	0.000000	0.000000
13	noA	E       	Responsiveness	0.600000	1.000000	0.000000	0.248310	0.000000	0.000000	0.000000	0.000000
13	noA	E       	Dynamics	0.854730	1.000000	0.000000	0.738180	0.000000	0.000000	0.000000	0.000000
13	noA	E       	Loudness/Power	0.949320	1.000000	0.000000	0.690880	0.000000	0.000000	0.000000	0.000000
13	noA	E       	Eveness	0.538850	1.000000	0.000000	0.413850	0.000000	0.000000	0.000000	0.000000
13	noA	E       	SoundRichness	0.224660	1.000000	0.000000	0.600000	0.000000	0.000000	0.000000	0.000000
13	noA	E       	SoundPalette	0.302360	1.000000	0.000000	0.520270	0.000000	0.000000	0.000000	0.000000
13	noA	E       	OverallQuality	0.000000	0.000000	0.000000	0.000000	0.000000	0.000000	0.000000	0.952700
13	noT	A       	EaseOfPlaying	0.700000	1.000000	0.000000	0.368240	0.000000	0.000000	0.000000	0.000000
13	noT	A       	Liveliness	0.711150	1.000000	0.000000	0.302360	0.000000	0.000000	0.000000	0.000000
13	noT	A       	Responsiveness	0.700000	1.000000	0.000000	0.391890	0.000000	0.000000	0.000000	0.000000
13	noT	A       	Dynamics	0.665540	1.000000	0.000000	0.616550	0.000000	0.000000	0.000000	0.000000
13	noT	A       	Loudness/Power	0.692570	1.000000	0.000000	0.533780	0.000000	0.000000	0.000000	0.000000
13	noT	A       	Eveness	0.430740	1.000000	0.000000	0.283780	0.000000	0.000000	0.000000	0.000000
13	noT	A       	SoundRichness	0.582770	1.000000	0.000000	0.525340	0.000000	0.000000	0.000000	0.000000
13	noT	A       	SoundPalette	0.600000	1.000000	0.000000	0.540540	0.000000	0.000000	0.000000	0.000000
13	noT	A       	OverallQuality	0.000000	0.000000	0.000000	0.000000	0.000000	0.000000	0.000000	0.726350
13	noT	B       	EaseOfPlaying	0.998310	1.000000	0.000000	0.646960	0.000000	0.000000	0.000000	0.000000
13	noT	B       	Liveliness	0.849660	1.000000	0.000000	0.783780	0.000000	0.000000	0.000000	0.000000
13	noT	B       	Responsiveness	0.883450	1.000000	0.000000	0.596280	0.000000	0.000000	0.000000	0.000000
13	noT	B       	Dynamics	0.682430	1.000000	0.000000	0.600000	0.000000	0.000000	0.000000	0.000000
13	noT	B       	Loudness/Power	0.983110	1.000000	0.000000	0.600000	0.000000	0.000000	0.000000	0.000000
13	noT	B       	Eveness	1.000000	1.000000	0.000000	0.189190	0.000000	0.000000	0.000000	0.000000
13	noT	B       	SoundRichness	0.643580	1.000000	0.000000	0.603040	0.000000	0.000000	0.000000	0.000000
13	noT	B       	SoundPalette	0.270270	1.000000	0.000000	0.574320	0.000000	0.000000	0.000000	0.000000
13	noT	B       	OverallQuality	0.000000	0.000000	0.000000	0.000000	0.000000	0.000000	0.000000	0.790540
13	noT	C       	EaseOfPlaying	0.800000	1.000000	0.000000	0.692570	0.000000	0.000000	0.000000	0.000000
13	noT	C       	Liveliness	0.417230	1.000000	0.000000	0.425680	0.000000	0.000000	0.000000	0.000000
13	noT	C       	Responsiveness	0.711150	1.000000	0.000000	0.574320	0.000000	0.000000	0.000000	0.000000
13	noT	C       	Dynamics	0.800000	1.000000	0.000000	0.532090	0.000000	0.000000	0.000000	0.000000
13	noT	C       	Loudness/Power	0.668920	1.000000	0.000000	0.554050	0.000000	0.000000	0.000000	0.000000
13	noT	C       	Eveness	0.256760	1.000000	0.000000	0.126690	0.000000	0.000000	0.000000	0.000000
13	noT	C       	SoundRichness	0.966220	1.000000	0.000000	0.820950	0.000000	0.000000	0.000000	0.000000
13	noT	C       	SoundPalette	0.944260	1.000000	0.000000	0.600000	0.000000	0.000000	0.000000	0.000000
13	noT	C       	OverallQuality	0.000000	0.000000	0.000000	0.000000	0.000000	0.000000	0.000000	0.966220
13	noT	D       	EaseOfPlaying	0.800000	1.000000	0.000000	0.800000	0.000000	0.000000	0.000000	0.000000
13	noT	D       	Liveliness	0.560810	1.000000	0.000000	0.405410	0.000000	0.000000	0.000000	0.000000
13	noT	D       	Responsiveness	0.817570	1.000000	0.000000	0.785470	0.000000	0.000000	0.000000	0.000000
13	noT	D       	Dynamics	0.907090	1.000000	0.000000	0.587840	0.000000	0.000000	0.000000	0.000000
13	noT	D       	Loudness/Power	0.736490	1.000000	0.000000	0.550680	0.000000	0.000000	0.000000	0.000000
13	noT	D       	Eveness	0.853040	1.000000	0.000000	0.194260	0.000000	0.000000	0.000000	0.000000
13	noT	D       	SoundRichness	1.000000	1.000000	0.000000	1.000000	0.000000	0.000000	0.000000	0.000000
13	noT	D       	SoundPalette	0.998310	1.000000	0.000000	0.576010	0.000000	0.000000	0.000000	0.000000
13	noT	D       	OverallQuality	0.000000	0.000000	0.000000	0.000000	0.000000	0.000000	0.000000	1.000000
13	noT	E       	EaseOfPlaying	0.059122	1.000000	0.000000	0.876690	0.000000	0.000000	0.000000	0.000000
13	noT	E       	Liveliness	0.395270	1.000000	0.000000	0.418920	0.000000	0.000000	0.000000	0.000000
13	noT	E       	Responsiveness	0.398650	1.000000	0.000000	0.560810	0.000000	0.000000	0.000000	0.000000
13	noT	E       	Dynamics	0.600000	1.000000	0.000000	0.600000	0.000000	0.000000	0.000000	0.000000
13	noT	E       	Loudness/Power	0.456080	1.000000	0.000000	0.701010	0.000000	0.000000	0.000000	0.000000
13	noT	E       	Eveness	0.760140	1.000000	0.000000	0.346280	0.000000	0.000000	0.000000	0.000000
13	noT	E       	SoundRichness	0.832770	1.000000	0.000000	0.765200	0.000000	0.000000	0.000000	0.000000
13	noT	E       	SoundPalette	0.378380	1.000000	0.000000	0.540540	0.000000	0.000000	0.000000	0.000000
13	noT	E       	OverallQuality	0.000000	0.000000	0.000000	0.000000	0.000000	0.000000	0.000000	0.380070
14	N	A       	EaseOfPlaying	0.601350	1.000000	0.000000	0.415540	0.000000	0.000000	0.000000	0.000000
14	N	A       	Liveliness	0.625000	1.000000	0.000000	0.491550	0.000000	0.000000	0.000000	0.000000
14	N	A       	Responsiveness	0.638510	1.000000	0.000000	0.381760	0.000000	0.000000	0.000000	0.000000
14	N	A       	Dynamics	0.255070	1.000000	0.000000	0.646960	0.000000	0.000000	0.000000	0.000000
14	N	A       	Loudness/Power	0.425680	1.000000	0.000000	0.679050	0.000000	0.000000	0.000000	0.000000
14	N	A       	Eveness	0.707770	1.000000	0.000000	0.219600	0.000000	0.000000	0.000000	0.000000
14	N	A       	SoundRichness	0.285470	1.000000	0.000000	1.000000	0.000000	0.000000	0.000000	0.000000
14	N	A       	SoundPalette	0.334460	1.000000	0.000000	0.962840	0.000000	0.000000	0.000000	0.000000
14	N	A       	OverallQuality	0.000000	0.000000	0.000000	0.000000	0.000000	0.000000	0.000000	0.413850
14	N	B       	EaseOfPlaying	0.707770	1.000000	0.000000	0.407090	0.000000	0.000000	0.000000	0.000000
14	N	B       	Liveliness	0.777030	1.000000	0.000000	0.440880	0.000000	0.000000	0.000000	0.000000
14	N	B       	Responsiveness	0.814190	1.000000	0.000000	0.658780	0.000000	0.000000	0.000000	0.000000
14	N	B       	Dynamics	0.885140	1.000000	0.000000	0.565880	0.000000	0.000000	0.000000	0.000000
14	N	B       	Loudness/Power	0.815880	1.000000	0.000000	0.640200	0.000000	0.000000	0.000000	0.000000
14	N	B       	Eveness	0.709460	1.000000	0.000000	0.354730	0.000000	0.000000	0.000000	0.000000
14	N	B       	SoundRichness	0.824320	1.000000	0.000000	1.000000	0.000000	0.000000	0.000000	0.000000
14	N	B       	SoundPalette	0.707770	1.000000	0.000000	1.000000	0.000000	0.000000	0.000000	0.000000
14	N	B       	OverallQuality	0.000000	0.000000	0.000000	0.000000	0.000000	0.000000	0.000000	0.836150
14	N	C       	EaseOfPlaying	0.702700	1.000000	0.000000	0.670610	0.000000	0.000000	0.000000	0.000000
14	N	C       	Liveliness	0.695950	1.000000	0.000000	0.635140	0.000000	0.000000	0.000000	0.000000
14	N	C       	Responsiveness	0.695950	1.000000	0.000000	0.625000	0.000000	0.000000	0.000000	0.000000
14	N	C       	Dynamics	0.763510	1.000000	0.000000	0.746620	0.000000	0.000000	0.000000	0.000000
14	N	C       	Loudness/Power	0.844590	1.000000	0.000000	0.584460	0.000000	0.000000	0.000000	0.000000
14	N	C       	Eveness	0.574320	1.000000	0.000000	0.266890	0.000000	0.000000	0.000000	0.000000
14	N	C       	SoundRichness	0.741550	1.000000	0.000000	1.000000	0.000000	0.000000	0.000000	0.000000
14	N	C       	SoundPalette	0.739860	1.000000	0.000000	0.978040	0.000000	0.000000	0.000000	0.000000
14	N	C       	OverallQuality	0.000000	0.000000	0.000000	0.000000	0.000000	0.000000	0.000000	0.677360
14	N	D       	EaseOfPlaying	0.744930	1.000000	0.000000	0.564190	0.000000	0.000000	0.000000	0.000000
14	N	D       	Liveliness	0.771960	1.000000	0.000000	0.665540	0.000000	0.000000	0.000000	0.000000
14	N	D       	Responsiveness	0.829390	1.000000	0.000000	0.576010	0.000000	0.000000	0.000000	0.000000
14	N	D       	Dynamics	0.699320	1.000000	0.000000	0.623310	0.000000	0.000000	0.000000	0.000000
14	N	D       	Loudness/Power	0.756760	1.000000	0.000000	0.619930	0.000000	0.000000	0.000000	0.000000
14	N	D       	Eveness	0.724660	1.000000	0.000000	0.454390	0.000000	0.000000	0.000000	0.000000
14	N	D       	SoundRichness	0.486490	1.000000	0.000000	1.000000	0.000000	0.000000	0.000000	0.000000
14	N	D       	SoundPalette	0.646960	1.000000	0.000000	0.653720	0.000000	0.000000	0.000000	0.000000
14	N	D       	OverallQuality	0.000000	0.000000	0.000000	0.000000	0.000000	0.000000	0.000000	0.520270
14	N	E       	EaseOfPlaying	0.633450	1.000000	0.000000	0.423990	0.000000	0.000000	0.000000	0.000000
14	N	E       	Liveliness	0.630070	1.000000	0.000000	0.413850	0.000000	0.000000	0.000000	0.000000
14	N	E       	Responsiveness	0.689190	1.000000	0.000000	0.346280	0.000000	0.000000	0.000000	0.000000
14	N	E       	Dynamics	0.508450	1.000000	0.000000	0.662160	0.000000	0.000000	0.000000	0.000000
14	N	E       	Loudness/Power	0.388510	1.000000	0.000000	0.562500	0.000000	0.000000	0.000000	0.000000
14	N	E       	Eveness	0.824320	1.000000	0.000000	0.266890	0.000000	0.000000	0.000000	0.000000
14	N	E       	SoundRichness	0.052365	1.000000	0.000000	1.000000	0.000000	0.000000	0.000000	0.000000
14	N	E       	SoundPalette	0.135140	1.000000	0.000000	0.994930	0.000000	0.000000	0.000000	0.000000
14	N	E       	OverallQuality	0.000000	0.000000	0.000000	0.000000	0.000000	0.000000	0.000000	0.199320
14	noA	A       	EaseOfPlaying	0.665540	1.000000	0.000000	0.356420	0.000000	0.000000	0.000000	0.000000
14	noA	A       	Liveliness	0.658780	1.000000	0.000000	0.454390	0.000000	0.000000	0.000000	0.000000
14	noA	A       	Responsiveness	0.797300	1.000000	0.000000	0.444260	0.000000	0.000000	0.000000	0.000000
14	noA	A       	Dynamics	0.505070	0.000000	1.000000	0.000000	1.000000	1.000000	0.000000	0.000000
14	noA	A       	Loudness/Power	0.516890	0.000000	1.000000	0.000000	1.000000	1.000000	0.000000	0.000000
14	noA	A       	Eveness	0.533780	0.000000	1.000000	0.000000	1.000000	1.000000	0.000000	0.000000
14	noA	A       	SoundRichness	0.668920	1.000000	0.000000	0.858110	0.000000	0.000000	0.000000	0.000000
14	noA	A       	SoundPalette	0.496620	0.000000	1.000000	0.000000	1.000000	1.000000	0.000000	0.000000
14	noA	A       	OverallQuality	0.000000	0.000000	0.000000	0.000000	0.000000	0.000000	0.000000	0.501690
14	noA	B       	EaseOfPlaying	0.810810	1.000000	0.000000	0.444260	0.000000	0.000000	0.000000	0.000000
14	noA	B       	Liveliness	0.704390	1.000000	0.000000	0.500000	0.000000	0.000000	0.000000	0.000000
14	noA	B       	Responsiveness	0.834460	1.000000	0.000000	0.440880	0.000000	0.000000	0.000000	0.000000
14	noA	B       	Dynamics	0.724660	1.000000	0.000000	0.581080	0.000000	0.000000	0.000000	0.000000
14	noA	B       	Loudness/Power	0.760140	1.000000	0.000000	0.444260	0.000000	0.000000	0.000000	0.000000
14	noA	B       	Eveness	0.712840	1.000000	0.000000	0.386820	0.000000	0.000000	0.000000	0.000000
14	noA	B       	SoundRichness	0.488180	0.000000	1.000000	0.000000	1.000000	1.000000	0.000000	0.000000
14	noA	B       	SoundPalette	0.506760	0.000000	1.000000	0.000000	1.000000	1.000000	0.000000	0.000000
14	noA	B       	OverallQuality	0.000000	0.000000	0.000000	0.000000	0.000000	0.000000	0.000000	0.626690
14	noA	C       	EaseOfPlaying	0.699320	1.000000	0.000000	0.319260	0.000000	0.000000	0.000000	0.000000
14	noA	C       	Liveliness	0.633450	1.000000	0.000000	0.310810	0.000000	0.000000	0.000000	0.000000
14	noA	C       	Responsiveness	0.663850	1.000000	0.000000	0.369930	0.000000	0.000000	0.000000	0.000000
14	noA	C       	Dynamics	0.611490	1.000000	0.000000	0.591220	0.000000	0.000000	0.000000	0.000000
14	noA	C       	Loudness/Power	0.489860	0.000000	1.000000	0.000000	1.000000	1.000000	0.000000	0.000000
14	noA	C       	Eveness	0.483110	0.000000	1.000000	0.000000	1.000000	1.000000	0.000000	0.000000
14	noA	C       	SoundRichness	0.488180	0.000000	1.000000	0.000000	1.000000	1.000000	0.000000	0.000000
14	noA	C       	SoundPalette	0.479730	0.000000	1.000000	0.000000	1.000000	1.000000	0.000000	0.000000
14	noA	C       	OverallQuality	0.000000	0.000000	0.000000	0.000000	0.000000	0.000000	0.000000	0.501690
14	noA	D       	EaseOfPlaying	0.680740	1.000000	0.000000	0.351350	0.000000	0.000000	0.000000	0.000000
14	noA	D       	Liveliness	0.719590	1.000000	0.000000	0.282090	0.000000	0.000000	0.000000	0.000000
14	noA	D       	Responsiveness	0.684120	1.000000	0.000000	0.324320	0.000000	0.000000	0.000000	0.000000
14	noA	D       	Dynamics	0.616550	1.000000	0.000000	0.439190	0.000000	0.000000	0.000000	0.000000
14	noA	D       	Loudness/Power	0.472970	0.000000	1.000000	0.000000	1.000000	1.000000	0.000000	0.000000
14	noA	D       	Eveness	0.508450	1.000000	0.000000	0.253380	0.000000	0.000000	0.000000	0.000000
14	noA	D       	SoundRichness	0.506760	0.000000	1.000000	0.000000	1.000000	1.000000	0.000000	0.000000
14	noA	D       	SoundPalette	0.437500	0.000000	1.000000	0.000000	1.000000	1.000000	0.000000	0.000000
14	noA	D       	OverallQuality	0.000000	0.000000	0.000000	0.000000	0.000000	0.000000	0.000000	0.501690
14	noA	E       	EaseOfPlaying	0.697640	1.000000	0.000000	0.337840	0.000000	0.000000	0.000000	0.000000
14	noA	E       	Liveliness	0.697640	1.000000	0.000000	0.347970	0.000000	0.000000	0.000000	0.000000
14	noA	E       	Responsiveness	0.687500	1.000000	0.000000	0.226350	0.000000	0.000000	0.000000	0.000000
14	noA	E       	Dynamics	0.479730	0.000000	1.000000	0.000000	1.000000	1.000000	0.000000	0.000000
14	noA	E       	Loudness/Power	0.594590	1.000000	0.000000	0.309120	0.000000	0.000000	0.000000	0.000000
14	noA	E       	Eveness	0.766890	1.000000	0.000000	0.241550	0.000000	0.000000	0.000000	0.000000
14	noA	E       	SoundRichness	0.500000	0.000000	1.000000	0.000000	1.000000	1.000000	0.000000	0.000000
14	noA	E       	SoundPalette	0.494930	0.000000	1.000000	0.000000	1.000000	1.000000	0.000000	0.000000
14	noA	E       	OverallQuality	0.000000	0.000000	0.000000	0.000000	0.000000	0.000000	0.000000	0.447640
14	noT	A       	EaseOfPlaying	1.000000	1.000000	0.000000	0.927360	0.000000	0.000000	0.000000	0.000000
14	noT	A       	Liveliness	0.760140	1.000000	0.000000	0.511820	0.000000	0.000000	0.000000	0.000000
14	noT	A       	Responsiveness	0.706080	1.000000	0.000000	0.503380	0.000000	0.000000	0.000000	0.000000
14	noT	A       	Dynamics	0.621620	1.000000	0.000000	0.731420	0.000000	0.000000	0.000000	0.000000
14	noT	A       	Loudness/Power	0.814190	1.000000	0.000000	0.819260	0.000000	0.000000	0.000000	0.000000
14	noT	A       	Eveness	1.000000	1.000000	0.000000	0.288850	0.000000	0.000000	0.000000	0.000000
14	noT	A       	SoundRichness	0.623310	1.000000	0.000000	1.000000	0.000000	0.000000	0.000000	0.000000
14	noT	A       	SoundPalette	0.746620	1.000000	0.000000	1.000000	0.000000	0.000000	0.000000	0.000000
14	noT	A       	OverallQuality	0.000000	0.000000	0.000000	0.000000	0.000000	0.000000	0.000000	0.626690
14	noT	B       	EaseOfPlaying	0.910470	1.000000	0.000000	0.599660	0.000000	0.000000	0.000000	0.000000
14	noT	B       	Liveliness	0.842910	1.000000	0.000000	0.684120	0.000000	0.000000	0.000000	0.000000
14	noT	B       	Responsiveness	0.853040	1.000000	0.000000	0.668920	0.000000	0.000000	0.000000	0.000000
14	noT	B       	Dynamics	0.814190	1.000000	0.000000	0.657090	0.000000	0.000000	0.000000	0.000000
14	noT	B       	Loudness/Power	0.809120	1.000000	0.000000	0.668920	0.000000	0.000000	0.000000	0.000000
14	noT	B       	Eveness	0.500000	1.000000	0.000000	0.327700	0.000000	0.000000	0.000000	0.000000
14	noT	B       	SoundRichness	0.778720	1.000000	0.000000	1.000000	0.000000	0.000000	0.000000	0.000000
14	noT	B       	SoundPalette	0.630070	1.000000	0.000000	0.533780	0.000000	0.000000	0.000000	0.000000
14	noT	B       	OverallQuality	0.000000	0.000000	0.000000	0.000000	0.000000	0.000000	0.000000	0.667230
14	noT	C       	EaseOfPlaying	0.929050	1.000000	0.000000	0.229730	0.000000	0.000000	0.000000	0.000000
14	noT	C       	Liveliness	0.704390	1.000000	0.000000	0.584460	0.000000	0.000000	0.000000	0.000000
14	noT	C       	Responsiveness	0.903720	1.000000	0.000000	0.309120	0.000000	0.000000	0.000000	0.000000
14	noT	C       	Dynamics	0.680740	1.000000	0.000000	0.766890	0.000000	0.000000	0.000000	0.000000
14	noT	C       	Loudness/Power	0.628380	1.000000	0.000000	0.398650	0.000000	0.000000	0.000000	0.000000
14	noT	C       	Eveness	0.976350	1.000000	0.000000	0.130070	0.000000	0.000000	0.000000	0.000000
14	noT	C       	SoundRichness	0.206080	1.000000	0.000000	1.000000	0.000000	0.000000	0.000000	0.000000
14	noT	C       	SoundPalette	0.035473	1.000000	0.000000	0.621620	0.000000	0.000000	0.000000	0.000000
14	noT	C       	OverallQuality	0.000000	0.000000	0.000000	0.000000	0.000000	0.000000	0.000000	0.273650
14	noT	D       	EaseOfPlaying	0.415540	1.000000	0.000000	0.430740	0.000000	0.000000	0.000000	0.000000
14	noT	D       	Liveliness	0.437500	1.000000	0.000000	0.576010	0.000000	0.000000	0.000000	0.000000
14	noT	D       	Responsiveness	0.709460	1.000000	0.000000	0.677360	0.000000	0.000000	0.000000	0.000000
14	noT	D       	Dynamics	0.349660	1.000000	0.000000	0.670610	0.000000	0.000000	0.000000	0.000000
14	noT	D       	Loudness/Power	0.336150	1.000000	0.000000	0.589530	0.000000	0.000000	0.000000	0.000000
14	noT	D       	Eveness	0.430740	1.000000	0.000000	0.332770	0.000000	0.000000	0.000000	0.000000
14	noT	D       	SoundRichness	0.408780	1.000000	0.000000	1.000000	0.000000	0.000000	0.000000	0.000000
14	noT	D       	SoundPalette	0.288850	1.000000	0.000000	0.812500	0.000000	0.000000	0.000000	0.000000
14	noT	D       	OverallQuality	0.000000	0.000000	0.000000	0.000000	0.000000	0.000000	0.000000	0.341220
14	noT	E       	EaseOfPlaying	0.834460	1.000000	0.000000	0.532090	0.000000	0.000000	0.000000	0.000000
14	noT	E       	Liveliness	0.211150	1.000000	0.000000	0.658780	0.000000	0.000000	0.000000	0.000000
14	noT	E       	Responsiveness	0.626690	1.000000	0.000000	0.508450	0.000000	0.000000	0.000000	0.000000
14	noT	E       	Dynamics	0.498310	1.000000	0.000000	0.581080	0.000000	0.000000	0.000000	0.000000
14	noT	E       	Loudness/Power	0.567570	1.000000	0.000000	0.579390	0.000000	0.000000	0.000000	0.000000
14	noT	E       	Eveness	1.000000	1.000000	0.000000	0.202700	0.000000	0.000000	0.000000	0.000000
14	noT	E       	SoundRichness	0.231420	1.000000	0.000000	1.000000	0.000000	0.000000	0.000000	0.000000
14	noT	E       	SoundPalette	0.030405	1.000000	0.000000	0.805740	0.000000	0.000000	0.000000	0.000000
14	noT	E       	OverallQuality	0.000000	0.000000	0.000000	0.000000	0.000000	0.000000	0.000000	0.243240
15	N	A       	EaseOfPlaying	0.907090	1.000000	0.000000	0.663850	0.000000	0.000000	0.000000	0.000000
15	N	A       	Liveliness	0.766890	1.000000	0.000000	0.881760	0.000000	0.000000	0.000000	0.000000
15	N	A       	Responsiveness	0.675680	1.000000	0.000000	0.461150	0.000000	0.000000	0.000000	0.000000
15	N	A       	Dynamics	0.864860	1.000000	0.000000	0.853040	0.000000	0.000000	0.000000	0.000000
15	N	A       	Loudness/Power	0.596280	1.000000	0.000000	0.846280	0.000000	0.000000	0.000000	0.000000
15	N	A       	Eveness	0.621620	1.000000	0.000000	0.814190	0.000000	0.000000	0.000000	0.000000
15	N	A       	SoundRichness	0.491550	1.000000	0.000000	0.964530	0.000000	0.000000	0.000000	0.000000
15	N	A       	SoundPalette	0.947640	1.000000	0.000000	0.978040	0.000000	0.000000	0.000000	0.000000
15	N	A       	OverallQuality	0.000000	0.000000	0.000000	0.000000	0.000000	0.000000	0.000000	0.707770
15	N	B       	EaseOfPlaying	0.956080	1.000000	0.000000	0.908780	0.000000	0.000000	0.000000	0.000000
15	N	B       	Liveliness	0.861490	1.000000	0.000000	0.777030	0.000000	0.000000	0.000000	0.000000
15	N	B       	Responsiveness	0.788850	1.000000	0.000000	0.677360	0.000000	0.000000	0.000000	0.000000
15	N	B       	Dynamics	0.807430	1.000000	0.000000	0.451010	0.000000	0.000000	0.000000	0.000000
15	N	B       	Loudness/Power	0.939190	1.000000	0.000000	0.763510	0.000000	0.000000	0.000000	0.000000
15	N	B       	Eveness	0.918920	1.000000	0.000000	0.589530	0.000000	0.000000	0.000000	0.000000
15	N	B       	SoundRichness	0.907090	1.000000	0.000000	0.929050	0.000000	0.000000	0.000000	0.000000
15	N	B       	SoundPalette	0.805740	1.000000	0.000000	0.393580	0.000000	0.000000	0.000000	0.000000
15	N	B       	OverallQuality	0.000000	0.000000	0.000000	0.000000	0.000000	0.000000	0.000000	0.895270
15	N	C       	EaseOfPlaying	0.974660	1.000000	0.000000	0.881760	0.000000	0.000000	0.000000	0.000000
15	N	C       	Liveliness	0.940880	1.000000	0.000000	0.912160	0.000000	0.000000	0.000000	0.000000
15	N	C       	Responsiveness	0.929050	1.000000	0.000000	0.839530	0.000000	0.000000	0.000000	0.000000
15	N	C       	Dynamics	0.951010	1.000000	0.000000	0.984800	0.000000	0.000000	0.000000	0.000000
15	N	C       	Loudness/Power	1.000000	1.000000	0.000000	1.000000	0.000000	0.000000	0.000000	0.000000
15	N	C       	Eveness	0.934120	1.000000	0.000000	0.716220	0.000000	0.000000	0.000000	0.000000
15	N	C       	SoundRichness	1.000000	1.000000	0.000000	1.000000	0.000000	0.000000	0.000000	0.000000
15	N	C       	SoundPalette	0.643580	1.000000	0.000000	0.652030	0.000000	0.000000	0.000000	0.000000
15	N	C       	OverallQuality	0.000000	0.000000	0.000000	0.000000	0.000000	0.000000	0.000000	0.881760
15	N	D       	EaseOfPlaying	0.981420	1.000000	0.000000	0.608110	0.000000	0.000000	0.000000	0.000000
15	N	D       	Liveliness	0.993240	1.000000	0.000000	0.940880	0.000000	0.000000	0.000000	0.000000
15	N	D       	Responsiveness	0.976350	1.000000	0.000000	0.476350	0.000000	0.000000	0.000000	0.000000
15	N	D       	Dynamics	0.940880	1.000000	0.000000	0.834460	0.000000	0.000000	0.000000	0.000000
15	N	D       	Loudness/Power	0.834460	1.000000	0.000000	0.750000	0.000000	0.000000	0.000000	0.000000
15	N	D       	Eveness	0.849660	1.000000	0.000000	0.704390	0.000000	0.000000	0.000000	0.000000
15	N	D       	SoundRichness	0.956080	1.000000	0.000000	0.981420	0.000000	0.000000	0.000000	0.000000
15	N	D       	SoundPalette	0.750000	1.000000	0.000000	0.697640	0.000000	0.000000	0.000000	0.000000
15	N	D       	OverallQuality	0.000000	0.000000	0.000000	0.000000	0.000000	0.000000	0.000000	0.763510
15	N	E       	EaseOfPlaying	0.974660	1.000000	0.000000	0.638510	0.000000	0.000000	0.000000	0.000000
15	N	E       	Liveliness	0.940880	1.000000	0.000000	0.962840	0.000000	0.000000	0.000000	0.000000
15	N	E       	Responsiveness	0.969590	1.000000	0.000000	0.869930	0.000000	0.000000	0.000000	0.000000
15	N	E       	Dynamics	1.000000	1.000000	0.000000	0.680740	0.000000	0.000000	0.000000	0.000000
15	N	E       	Loudness/Power	0.907090	1.000000	0.000000	0.826010	0.000000	0.000000	0.000000	0.000000
15	N	E       	Eveness	0.766890	1.000000	0.000000	0.628380	0.000000	0.000000	0.000000	0.000000
15	N	E       	SoundRichness	0.998310	1.000000	0.000000	0.969590	0.000000	0.000000	0.000000	0.000000
15	N	E       	SoundPalette	0.932430	1.000000	0.000000	0.966220	0.000000	0.000000	0.000000	0.000000
15	N	E       	OverallQuality	0.000000	0.000000	0.000000	0.000000	0.000000	0.000000	0.000000	0.961150
15	noA	A       	EaseOfPlaying	0.623310	1.000000	0.000000	0.734800	0.000000	0.000000	0.000000	0.000000
15	noA	A       	Liveliness	0.439190	1.000000	0.000000	0.635140	0.000000	0.000000	0.000000	0.000000
15	noA	A       	Responsiveness	0.695950	1.000000	0.000000	0.812500	0.000000	0.000000	0.000000	0.000000
15	noA	A       	Dynamics	0.587840	1.000000	0.000000	0.427360	0.000000	0.000000	0.000000	0.000000
15	noA	A       	Loudness/Power	0.434120	1.000000	0.000000	0.567570	0.000000	0.000000	0.000000	0.000000
15	noA	A       	Eveness	0.706080	1.000000	0.000000	0.758450	0.000000	0.000000	0.000000	0.000000
15	noA	A       	SoundRichness	0.613180	1.000000	0.000000	0.415540	0.000000	0.000000	0.000000	0.000000
15	noA	A       	SoundPalette	0.430740	1.000000	0.000000	0.319260	0.000000	0.000000	0.000000	0.000000
15	noA	A       	OverallQuality	0.000000	0.000000	0.000000	0.000000	0.000000	0.000000	0.000000	0.560810
15	noA	B       	EaseOfPlaying	0.971280	1.000000	0.000000	1.000000	0.000000	0.000000	0.000000	0.000000
15	noA	B       	Liveliness	0.738180	1.000000	0.000000	0.824320	0.000000	0.000000	0.000000	0.000000
15	noA	B       	Responsiveness	0.429050	1.000000	0.000000	0.699320	0.000000	0.000000	0.000000	0.000000
15	noA	B       	Dynamics	0.094595	1.000000	0.000000	0.091216	0.000000	0.000000	0.000000	0.000000
15	noA	B       	Loudness/Power	0.427360	1.000000	0.000000	0.589530	0.000000	0.000000	0.000000	0.000000
15	noA	B       	Eveness	1.000000	1.000000	0.000000	0.329390	0.000000	0.000000	0.000000	0.000000
15	noA	B       	SoundRichness	0.858110	1.000000	0.000000	0.770270	0.000000	0.000000	0.000000	0.000000
15	noA	B       	SoundPalette	0.295610	1.000000	0.000000	0.417230	0.000000	0.000000	0.000000	0.000000
15	noA	B       	OverallQuality	0.000000	0.000000	0.000000	0.000000	0.000000	0.000000	0.000000	0.793920
15	noA	C       	EaseOfPlaying	0.969590	1.000000	0.000000	1.000000	0.000000	0.000000	0.000000	0.000000
15	noA	C       	Liveliness	0.744930	1.000000	0.000000	0.712840	0.000000	0.000000	0.000000	0.000000
15	noA	C       	Responsiveness	0.562500	1.000000	0.000000	0.417230	0.000000	0.000000	0.000000	0.000000
15	noA	C       	Dynamics	0.554050	1.000000	0.000000	0.439190	0.000000	0.000000	0.000000	0.000000
15	noA	C       	Loudness/Power	0.635140	1.000000	0.000000	0.611490	0.000000	0.000000	0.000000	0.000000
15	noA	C       	Eveness	1.000000	1.000000	0.000000	1.000000	0.000000	0.000000	0.000000	0.000000
15	noA	C       	SoundRichness	0.675680	1.000000	0.000000	0.373310	0.000000	0.000000	0.000000	0.000000
15	noA	C       	SoundPalette	0.173990	1.000000	0.000000	0.116550	0.000000	0.000000	0.000000	0.000000
15	noA	C       	OverallQuality	0.000000	0.000000	0.000000	0.000000	0.000000	0.000000	0.000000	0.619930
15	noA	D       	EaseOfPlaying	1.000000	1.000000	0.000000	0.905410	0.000000	0.000000	0.000000	0.000000
15	noA	D       	Liveliness	0.611490	1.000000	0.000000	0.673990	0.000000	0.000000	0.000000	0.000000
15	noA	D       	Responsiveness	0.932430	1.000000	0.000000	0.917230	0.000000	0.000000	0.000000	0.000000
15	noA	D       	Dynamics	0.859800	1.000000	0.000000	0.760140	0.000000	0.000000	0.000000	0.000000
15	noA	D       	Loudness/Power	0.619930	1.000000	0.000000	0.712840	0.000000	0.000000	0.000000	0.000000
15	noA	D       	Eveness	0.863180	1.000000	0.000000	0.672300	0.000000	0.000000	0.000000	0.000000
15	noA	D       	SoundRichness	0.518580	1.000000	0.000000	0.386820	0.000000	0.000000	0.000000	0.000000
15	noA	D       	SoundPalette	0.375000	1.000000	0.000000	0.354730	0.000000	0.000000	0.000000	0.000000
15	noA	D       	OverallQuality	0.000000	0.000000	0.000000	0.000000	0.000000	0.000000	0.000000	0.839530
15	noA	E       	EaseOfPlaying	0.859800	1.000000	0.000000	0.932430	0.000000	0.000000	0.000000	0.000000
15	noA	E       	Liveliness	0.800680	1.000000	0.000000	0.603040	0.000000	0.000000	0.000000	0.000000
15	noA	E       	Responsiveness	0.876690	1.000000	0.000000	0.613180	0.000000	0.000000	0.000000	0.000000
15	noA	E       	Dynamics	0.738180	1.000000	0.000000	0.581080	0.000000	0.000000	0.000000	0.000000
15	noA	E       	Loudness/Power	0.420610	1.000000	0.000000	0.347970	0.000000	0.000000	0.000000	0.000000
15	noA	E       	Eveness	0.782090	1.000000	0.000000	0.842910	0.000000	0.000000	0.000000	0.000000
15	noA	E       	SoundRichness	0.836150	1.000000	0.000000	0.846280	0.000000	0.000000	0.000000	0.000000
15	noA	E       	SoundPalette	0.695950	1.000000	0.000000	0.586150	0.000000	0.000000	0.000000	0.000000
15	noA	E       	OverallQuality	0.000000	0.000000	0.000000	0.000000	0.000000	0.000000	0.000000	0.962840
15	noT	A       	EaseOfPlaying	0.726350	1.000000	0.000000	0.954390	0.000000	0.000000	0.000000	0.000000
15	noT	A       	Liveliness	0.439190	1.000000	0.000000	1.000000	0.000000	0.000000	0.000000	0.000000
15	noT	A       	Responsiveness	0.940880	1.000000	0.000000	0.626690	0.000000	0.000000	0.000000	0.000000
15	noT	A       	Dynamics	0.817570	1.000000	0.000000	0.645270	0.000000	0.000000	0.000000	0.000000
15	noT	A       	Loudness/Power	0.434120	1.000000	0.000000	1.000000	0.000000	0.000000	0.000000	0.000000
15	noT	A       	Eveness	0.979730	1.000000	0.000000	0.611490	0.000000	0.000000	0.000000	0.000000
15	noT	A       	SoundRichness	0.423990	1.000000	0.000000	0.888510	0.000000	0.000000	0.000000	0.000000
15	noT	A       	SoundPalette	0.596280	1.000000	0.000000	0.802360	0.000000	0.000000	0.000000	0.000000
15	noT	A       	OverallQuality	0.000000	0.000000	0.000000	0.000000	0.000000	0.000000	0.000000	0.591220
15	noT	B       	EaseOfPlaying	1.000000	1.000000	0.000000	1.000000	0.000000	0.000000	0.000000	0.000000
15	noT	B       	Liveliness	1.000000	1.000000	0.000000	0.939190	0.000000	0.000000	0.000000	0.000000
15	noT	B       	Responsiveness	0.932430	1.000000	0.000000	0.702700	0.000000	0.000000	0.000000	0.000000
15	noT	B       	Dynamics	0.972970	1.000000	0.000000	0.663850	0.000000	0.000000	0.000000	0.000000
15	noT	B       	Loudness/Power	0.839530	1.000000	0.000000	0.883450	0.000000	0.000000	0.000000	0.000000
15	noT	B       	Eveness	0.981420	1.000000	0.000000	0.518580	0.000000	0.000000	0.000000	0.000000
15	noT	B       	SoundRichness	0.974660	1.000000	0.000000	1.000000	0.000000	0.000000	0.000000	0.000000
15	noT	B       	SoundPalette	0.971280	1.000000	0.000000	0.967910	0.000000	0.000000	0.000000	0.000000
15	noT	B       	OverallQuality	0.000000	0.000000	0.000000	0.000000	0.000000	0.000000	0.000000	1.000000
15	noT	C       	EaseOfPlaying	0.930740	1.000000	0.000000	0.888510	0.000000	0.000000	0.000000	0.000000
15	noT	C       	Liveliness	1.000000	1.000000	0.000000	0.947640	0.000000	0.000000	0.000000	0.000000
15	noT	C       	Responsiveness	1.000000	1.000000	0.000000	0.917230	0.000000	0.000000	0.000000	0.000000
15	noT	C       	Dynamics	1.000000	1.000000	0.000000	0.782090	0.000000	0.000000	0.000000	0.000000
15	noT	C       	Loudness/Power	0.829390	1.000000	0.000000	0.878380	0.000000	0.000000	0.000000	0.000000
15	noT	C       	Eveness	0.945950	1.000000	0.000000	0.675680	0.000000	0.000000	0.000000	0.000000
15	noT	C       	SoundRichness	0.981420	1.000000	0.000000	1.000000	0.000000	0.000000	0.000000	0.000000
15	noT	C       	SoundPalette	0.849660	1.000000	0.000000	0.719590	0.000000	0.000000	0.000000	0.000000
15	noT	C       	OverallQuality	0.000000	0.000000	0.000000	0.000000	0.000000	0.000000	0.000000	1.000000
15	noT	D       	EaseOfPlaying	0.846280	1.000000	0.000000	0.920610	0.000000	0.000000	0.000000	0.000000
15	noT	D       	Liveliness	0.797300	1.000000	0.000000	0.812500	0.000000	0.000000	0.000000	0.000000
15	noT	D       	Responsiveness	0.886820	1.000000	0.000000	0.702700	0.000000	0.000000	0.000000	0.000000
15	noT	D       	Dynamics	0.861490	1.000000	0.000000	0.809120	0.000000	0.000000	0.000000	0.000000
15	noT	D       	Loudness/Power	0.792230	1.000000	0.000000	0.873310	0.000000	0.000000	0.000000	0.000000
15	noT	D       	Eveness	0.614860	1.000000	0.000000	0.550680	0.000000	0.000000	0.000000	0.000000
15	noT	D       	SoundRichness	0.731420	1.000000	0.000000	0.807430	0.000000	0.000000	0.000000	0.000000
15	noT	D       	SoundPalette	0.869930	1.000000	0.000000	0.940880	0.000000	0.000000	0.000000	0.000000
15	noT	D       	OverallQuality	0.000000	0.000000	0.000000	0.000000	0.000000	0.000000	0.000000	0.875000
15	noT	E       	EaseOfPlaying	0.979730	1.000000	0.000000	0.929050	0.000000	0.000000	0.000000	0.000000
15	noT	E       	Liveliness	0.814190	1.000000	0.000000	0.893580	0.000000	0.000000	0.000000	0.000000
15	noT	E       	Responsiveness	0.878380	1.000000	0.000000	0.704390	0.000000	0.000000	0.000000	0.000000
15	noT	E       	Dynamics	0.589530	1.000000	0.000000	0.748310	0.000000	0.000000	0.000000	0.000000
15	noT	E       	Loudness/Power	0.844590	1.000000	0.000000	0.988180	0.000000	0.000000	0.000000	0.000000
15	noT	E       	Eveness	0.837840	1.000000	0.000000	0.665540	0.000000	0.000000	0.000000	0.000000
15	noT	E       	SoundRichness	0.802360	1.000000	0.000000	0.969590	0.000000	0.000000	0.000000	0.000000
15	noT	E       	SoundPalette	0.853040	1.000000	0.000000	0.824320	0.000000	0.000000	0.000000	0.000000
15	noT	E       	OverallQuality	0.000000	0.000000	0.000000	0.000000	0.000000	0.000000	0.000000	0.841220
16	N	A       	EaseOfPlaying	0.560810	1.000000	0.000000	0.390200	0.000000	0.000000	0.000000	0.000000
16	N	A       	Liveliness	0.552360	1.000000	0.000000	0.543920	0.000000	0.000000	0.000000	0.000000
16	N	A       	Responsiveness	0.540540	1.000000	0.000000	0.589530	0.000000	0.000000	0.000000	0.000000
16	N	A       	Dynamics	0.579390	1.000000	0.000000	0.606420	0.000000	0.000000	0.000000	0.000000
16	N	A       	Loudness/Power	0.430740	1.000000	0.000000	0.570950	0.000000	0.000000	0.000000	0.000000
16	N	A       	Eveness	0.407090	1.000000	0.000000	0.793920	0.000000	0.000000	0.000000	0.000000
16	N	A       	SoundRichness	0.562500	1.000000	0.000000	0.805740	0.000000	0.000000	0.000000	0.000000
16	N	A       	SoundPalette	0.584460	1.000000	0.000000	0.798990	0.000000	0.000000	0.000000	0.000000
16	N	A       	OverallQuality	0.000000	0.000000	0.000000	0.000000	0.000000	0.000000	0.000000	0.603040
16	N	B       	EaseOfPlaying	0.408780	1.000000	0.000000	0.447640	0.000000	0.000000	0.000000	0.000000
16	N	B       	Liveliness	0.589530	1.000000	0.000000	0.608110	0.000000	0.000000	0.000000	0.000000
16	N	B       	Responsiveness	0.422300	1.000000	0.000000	0.589530	0.000000	0.000000	0.000000	0.000000
16	N	B       	Dynamics	0.385140	1.000000	0.000000	0.648650	0.000000	0.000000	0.000000	0.000000
16	N	B       	Loudness/Power	0.802360	1.000000	0.000000	0.663850	0.000000	0.000000	0.000000	0.000000
16	N	B       	Eveness	0.217900	1.000000	0.000000	0.682430	0.000000	0.000000	0.000000	0.000000
16	N	B       	SoundRichness	0.391890	1.000000	0.000000	0.785470	0.000000	0.000000	0.000000	0.000000
16	N	B       	SoundPalette	0.366550	1.000000	0.000000	0.854730	0.000000	0.000000	0.000000	0.000000
16	N	B       	OverallQuality	0.000000	0.000000	0.000000	0.000000	0.000000	0.000000	0.000000	0.060811
16	N	C       	EaseOfPlaying	0.709460	1.000000	0.000000	0.554050	0.000000	0.000000	0.000000	0.000000
16	N	C       	Liveliness	0.597970	1.000000	0.000000	0.562500	0.000000	0.000000	0.000000	0.000000
16	N	C       	Responsiveness	0.437500	1.000000	0.000000	0.587840	0.000000	0.000000	0.000000	0.000000
16	N	C       	Dynamics	0.586150	1.000000	0.000000	0.663850	0.000000	0.000000	0.000000	0.000000
16	N	C       	Loudness/Power	0.557430	1.000000	0.000000	0.587840	0.000000	0.000000	0.000000	0.000000
16	N	C       	Eveness	0.600000	1.000000	0.000000	0.761820	0.000000	0.000000	0.000000	0.000000
16	N	C       	SoundRichness	0.559120	1.000000	0.000000	0.866550	0.000000	0.000000	0.000000	0.000000
16	N	C       	SoundPalette	0.462840	1.000000	0.000000	0.849660	0.000000	0.000000	0.000000	0.000000
16	N	C       	OverallQuality	0.000000	0.000000	0.000000	0.000000	0.000000	0.000000	0.000000	0.625000
16	N	D       	EaseOfPlaying	0.592910	1.000000	0.000000	0.442570	0.000000	0.000000	0.000000	0.000000
16	N	D       	Liveliness	0.581080	1.000000	0.000000	0.596280	0.000000	0.000000	0.000000	0.000000
16	N	D       	Responsiveness	0.554050	1.000000	0.000000	0.657090	0.000000	0.000000	0.000000	0.000000
16	N	D       	Dynamics	0.554050	1.000000	0.000000	0.623310	0.000000	0.000000	0.000000	0.000000
16	N	D       	Loudness/Power	0.699320	1.000000	0.000000	0.614860	0.000000	0.000000	0.000000	0.000000
16	N	D       	Eveness	0.535470	1.000000	0.000000	0.728040	0.000000	0.000000	0.000000	0.000000
16	N	D       	SoundRichness	0.608110	1.000000	0.000000	0.788850	0.000000	0.000000	0.000000	0.000000
16	N	D       	SoundPalette	0.417230	1.000000	0.000000	0.836150	0.000000	0.000000	0.000000	0.000000
16	N	D       	OverallQuality	0.000000	0.000000	0.000000	0.000000	0.000000	0.000000	0.000000	0.630070
16	N	E       	EaseOfPlaying	0.565880	1.000000	0.000000	0.440880	0.000000	0.000000	0.000000	0.000000
16	N	E       	Liveliness	0.729730	1.000000	0.000000	0.635140	0.000000	0.000000	0.000000	0.000000
16	N	E       	Responsiveness	0.574320	1.000000	0.000000	0.599660	0.000000	0.000000	0.000000	0.000000
16	N	E       	Dynamics	0.623310	1.000000	0.000000	0.636820	0.000000	0.000000	0.000000	0.000000
16	N	E       	Loudness/Power	0.777030	1.000000	0.000000	0.614860	0.000000	0.000000	0.000000	0.000000
16	N	E       	Eveness	0.668920	1.000000	0.000000	0.738180	0.000000	0.000000	0.000000	0.000000
16	N	E       	SoundRichness	0.667230	1.000000	0.000000	0.826010	0.000000	0.000000	0.000000	0.000000
16	N	E       	SoundPalette	0.572640	1.000000	0.000000	0.829390	0.000000	0.000000	0.000000	0.000000
16	N	E       	OverallQuality	0.000000	0.000000	0.000000	0.000000	0.000000	0.000000	0.000000	0.665540
16	noA	A       	EaseOfPlaying	0.532090	1.000000	0.000000	0.445950	0.000000	0.000000	0.000000	0.000000
16	noA	A       	Liveliness	0.449320	0.000000	1.000000	0.000000	0.000000	1.000000	0.000000	0.000000
16	noA	A       	Responsiveness	0.511820	1.000000	0.000000	0.559120	0.000000	0.000000	0.000000	0.000000
16	noA	A       	Dynamics	0.471280	0.000000	1.000000	0.000000	0.000000	1.000000	0.000000	0.000000
16	noA	A       	Loudness/Power	0.581080	0.000000	1.000000	0.000000	0.000000	1.000000	0.000000	0.000000
16	noA	A       	Eveness	0.540540	0.000000	1.000000	0.000000	0.000000	1.000000	0.000000	0.000000
16	noA	A       	SoundRichness	0.569260	0.000000	1.000000	0.000000	0.000000	1.000000	0.000000	0.000000
16	noA	A       	SoundPalette	0.449320	0.000000	1.000000	0.000000	0.000000	1.000000	0.000000	0.000000
16	noA	A       	OverallQuality	0.000000	0.000000	0.000000	0.000000	0.000000	0.000000	0.000000	0.623310
16	noA	B       	EaseOfPlaying	0.449320	1.000000	0.000000	0.542230	0.000000	0.000000	0.000000	0.000000
16	noA	B       	Liveliness	0.452700	0.000000	1.000000	0.000000	0.000000	1.000000	0.000000	0.000000
16	noA	B       	Responsiveness	0.451010	1.000000	0.000000	0.577700	0.000000	0.000000	0.000000	0.000000
16	noA	B       	Dynamics	0.484800	0.000000	1.000000	0.000000	0.000000	1.000000	0.000000	0.000000
16	noA	B       	Loudness/Power	0.581080	0.000000	1.000000	0.000000	0.000000	1.000000	0.000000	0.000000
16	noA	B       	Eveness	0.532090	0.000000	1.000000	0.000000	0.000000	1.000000	0.000000	0.000000
16	noA	B       	SoundRichness	0.444260	0.000000	1.000000	0.000000	0.000000	1.000000	0.000000	0.000000
16	noA	B       	SoundPalette	0.435810	0.000000	1.000000	0.000000	0.000000	1.000000	0.000000	0.000000
16	noA	B       	OverallQuality	0.000000	0.000000	0.000000	0.000000	0.000000	0.000000	0.000000	0.417230
16	noA	C       	EaseOfPlaying	0.542230	1.000000	0.000000	0.464530	0.000000	0.000000	0.000000	0.000000
16	noA	C       	Liveliness	0.576010	0.000000	1.000000	0.000000	0.000000	1.000000	0.000000	0.000000
16	noA	C       	Responsiveness	0.587840	1.000000	0.000000	0.582770	0.000000	0.000000	0.000000	0.000000
16	noA	C       	Dynamics	0.535470	0.000000	1.000000	0.000000	0.000000	1.000000	0.000000	0.000000
16	noA	C       	Loudness/Power	0.672300	0.000000	1.000000	0.000000	0.000000	1.000000	0.000000	0.000000
16	noA	C       	Eveness	0.621620	0.000000	1.000000	0.000000	0.000000	1.000000	0.000000	0.000000
16	noA	C       	SoundRichness	0.570950	0.000000	1.000000	0.000000	0.000000	1.000000	0.000000	0.000000
16	noA	C       	SoundPalette	0.582770	0.000000	1.000000	0.000000	0.000000	1.000000	0.000000	0.000000
16	noA	C       	OverallQuality	0.000000	0.000000	0.000000	0.000000	0.000000	0.000000	0.000000	0.777030
16	noA	D       	EaseOfPlaying	0.621620	1.000000	0.000000	0.462840	0.000000	0.000000	0.000000	0.000000
16	noA	D       	Liveliness	0.510140	0.000000	1.000000	0.000000	0.000000	1.000000	0.000000	0.000000
16	noA	D       	Responsiveness	0.461150	1.000000	0.000000	0.589530	0.000000	0.000000	0.000000	0.000000
16	noA	D       	Dynamics	0.611490	0.000000	1.000000	0.000000	0.000000	1.000000	0.000000	0.000000
16	noA	D       	Loudness/Power	0.562500	0.000000	1.000000	0.000000	0.000000	1.000000	0.000000	0.000000
16	noA	D       	Eveness	0.581080	0.000000	1.000000	0.000000	0.000000	1.000000	0.000000	0.000000
16	noA	D       	SoundRichness	0.581080	0.000000	1.000000	0.000000	0.000000	1.000000	0.000000	0.000000
16	noA	D       	SoundPalette	0.474660	0.000000	1.000000	0.000000	0.000000	1.000000	0.000000	0.000000
16	noA	D       	OverallQuality	0.000000	0.000000	0.000000	0.000000	0.000000	0.000000	0.000000	0.614860
16	noA	E       	EaseOfPlaying	0.528720	1.000000	0.000000	0.471280	0.000000	0.000000	0.000000	0.000000
16	noA	E       	Liveliness	0.537160	0.000000	1.000000	0.000000	0.000000	1.000000	0.000000	0.000000
16	noA	E       	Responsiveness	0.584460	1.000000	0.000000	0.636820	0.000000	0.000000	0.000000	0.000000
16	noA	E       	Dynamics	0.537160	0.000000	1.000000	0.000000	0.000000	1.000000	0.000000	0.000000
16	noA	E       	Loudness/Power	0.543920	0.000000	1.000000	0.000000	0.000000	1.000000	0.000000	0.000000
16	noA	E       	Eveness	0.479730	0.000000	1.000000	0.000000	0.000000	1.000000	0.000000	0.000000
16	noA	E       	SoundRichness	0.611490	0.000000	1.000000	0.000000	0.000000	1.000000	0.000000	0.000000
16	noA	E       	SoundPalette	0.513510	0.000000	1.000000	0.000000	0.000000	1.000000	0.000000	0.000000
16	noA	E       	OverallQuality	0.000000	0.000000	0.000000	0.000000	0.000000	0.000000	0.000000	0.601350
16	noT	A       	EaseOfPlaying	0.733110	1.000000	0.000000	0.552360	0.000000	0.000000	0.000000	0.000000
16	noT	A       	Liveliness	0.413850	1.000000	0.000000	0.425680	0.000000	0.000000	0.000000	0.000000
16	noT	A       	Responsiveness	0.722970	1.000000	0.000000	0.594590	0.000000	0.000000	0.000000	0.000000
16	noT	A       	Dynamics	0.557430	1.000000	0.000000	0.570950	0.000000	0.000000	0.000000	0.000000
16	noT	A       	Loudness/Power	0.423990	1.000000	0.000000	0.589530	0.000000	0.000000	0.000000	0.000000
16	noT	A       	Eveness	0.390200	1.000000	0.000000	0.834460	0.000000	0.000000	0.000000	0.000000
16	noT	A       	SoundRichness	0.621620	1.000000	0.000000	0.820950	0.000000	0.000000	0.000000	0.000000
16	noT	A       	SoundPalette	0.717910	1.000000	0.000000	0.849660	0.000000	0.000000	0.000000	0.000000
16	noT	A       	OverallQuality	0.000000	0.000000	0.000000	0.000000	0.000000	0.000000	0.000000	0.643580
16	noT	B       	EaseOfPlaying	0.380070	1.000000	0.000000	0.413850	0.000000	0.000000	0.000000	0.000000
16	noT	B       	Liveliness	0.023649	1.000000	0.000000	0.641890	0.000000	0.000000	0.000000	0.000000
16	noT	B       	Responsiveness	0.555740	1.000000	0.000000	0.560810	0.000000	0.000000	0.000000	0.000000
16	noT	B       	Dynamics	0.537160	1.000000	0.000000	0.596280	0.000000	0.000000	0.000000	0.000000
16	noT	B       	Loudness/Power	0.261820	1.000000	0.000000	0.601350	0.000000	0.000000	0.000000	0.000000
16	noT	B       	Eveness	0.422300	1.000000	0.000000	0.810810	0.000000	0.000000	0.000000	0.000000
16	noT	B       	SoundRichness	0.130070	1.000000	0.000000	0.876690	0.000000	0.000000	0.000000	0.000000
16	noT	B       	SoundPalette	0.109800	1.000000	0.000000	0.744930	0.000000	0.000000	0.000000	0.000000
16	noT	B       	OverallQuality	0.000000	0.000000	0.000000	0.000000	0.000000	0.000000	0.000000	0.604730
16	noT	C       	EaseOfPlaying	0.782090	1.000000	0.000000	0.459460	0.000000	0.000000	0.000000	0.000000
16	noT	C       	Liveliness	0.557430	1.000000	0.000000	0.618240	0.000000	0.000000	0.000000	0.000000
16	noT	C       	Responsiveness	0.567570	1.000000	0.000000	0.425680	0.000000	0.000000	0.000000	0.000000
16	noT	C       	Dynamics	0.670610	1.000000	0.000000	0.643580	0.000000	0.000000	0.000000	0.000000
16	noT	C       	Loudness/Power	0.621620	1.000000	0.000000	0.648650	0.000000	0.000000	0.000000	0.000000
16	noT	C       	Eveness	0.616550	1.000000	0.000000	0.753380	0.000000	0.000000	0.000000	0.000000
16	noT	C       	SoundRichness	0.665540	1.000000	0.000000	0.826010	0.000000	0.000000	0.000000	0.000000
16	noT	C       	SoundPalette	0.565880	1.000000	0.000000	0.866550	0.000000	0.000000	0.000000	0.000000
16	noT	C       	OverallQuality	0.000000	0.000000	0.000000	0.000000	0.000000	0.000000	0.000000	0.641890
16	noT	D       	EaseOfPlaying	0.819260	1.000000	0.000000	0.569260	0.000000	0.000000	0.000000	0.000000
16	noT	D       	Liveliness	0.714530	1.000000	0.000000	0.445950	0.000000	0.000000	0.000000	0.000000
16	noT	D       	Responsiveness	0.456080	1.000000	0.000000	0.577700	0.000000	0.000000	0.000000	0.000000
16	noT	D       	Dynamics	0.873310	1.000000	0.000000	0.626690	0.000000	0.000000	0.000000	0.000000
16	noT	D       	Loudness/Power	0.790540	1.000000	0.000000	0.618240	0.000000	0.000000	0.000000	0.000000
16	noT	D       	Eveness	0.810810	1.000000	0.000000	0.849660	0.000000	0.000000	0.000000	0.000000
16	noT	D       	SoundRichness	0.851350	1.000000	0.000000	0.876690	0.000000	0.000000	0.000000	0.000000
16	noT	D       	SoundPalette	0.797300	1.000000	0.000000	0.770270	0.000000	0.000000	0.000000	0.000000
16	noT	D       	OverallQuality	0.000000	0.000000	0.000000	0.000000	0.000000	0.000000	0.000000	0.859800
16	noT	E       	EaseOfPlaying	0.589530	1.000000	0.000000	0.584460	0.000000	0.000000	0.000000	0.000000
16	noT	E       	Liveliness	0.471280	1.000000	0.000000	0.559120	0.000000	0.000000	0.000000	0.000000
16	noT	E       	Responsiveness	0.658780	1.000000	0.000000	0.408780	0.000000	0.000000	0.000000	0.000000
16	noT	E       	Dynamics	0.778720	1.000000	0.000000	0.670610	0.000000	0.000000	0.000000	0.000000
16	noT	E       	Loudness/Power	0.679050	1.000000	0.000000	0.572640	0.000000	0.000000	0.000000	0.000000
16	noT	E       	Eveness	0.636820	1.000000	0.000000	0.824320	0.000000	0.000000	0.000000	0.000000
16	noT	E       	SoundRichness	0.675680	1.000000	0.000000	0.592910	0.000000	0.000000	0.000000	0.000000
16	noT	E       	SoundPalette	0.630070	1.000000	0.000000	0.777030	0.000000	0.000000	0.000000	0.000000
16	noT	E       	OverallQuality	0.000000	0.000000	0.000000	0.000000	0.000000	0.000000	0.000000	0.753380
17	N	A       	EaseOfPlaying	0.773650	1.000000	0.000000	0.898650	0.000000	0.000000	0.000000	0.000000
17	N	A       	Liveliness	0.744930	1.000000	0.000000	0.875000	0.000000	0.000000	0.000000	0.000000
17	N	A       	Responsiveness	0.800680	1.000000	0.000000	0.905410	0.000000	0.000000	0.000000	0.000000
17	N	A       	Dynamics	0.777030	1.000000	0.000000	0.859800	0.000000	0.000000	0.000000	0.000000
17	N	A       	Loudness/Power	0.763510	1.000000	0.000000	0.910470	0.000000	0.000000	0.000000	0.000000
17	N	A       	Eveness	0.753380	1.000000	0.000000	0.768580	0.000000	0.000000	0.000000	0.000000
17	N	A       	SoundRichness	0.896960	1.000000	0.000000	1.000000	0.000000	0.000000	0.000000	0.000000
17	N	A       	SoundPalette	0.788850	1.000000	0.000000	0.856420	0.000000	0.000000	0.000000	0.000000
17	N	A       	OverallQuality	0.000000	0.000000	0.000000	0.000000	0.000000	0.000000	0.000000	0.846280
17	N	B       	EaseOfPlaying	0.864860	1.000000	0.000000	0.983110	0.000000	0.000000	0.000000	0.000000
17	N	B       	Liveliness	0.890200	1.000000	0.000000	0.847970	0.000000	0.000000	0.000000	0.000000
17	N	B       	Responsiveness	1.000000	1.000000	0.000000	0.891890	0.000000	0.000000	0.000000	0.000000
17	N	B       	Dynamics	0.898650	1.000000	0.000000	0.863180	0.000000	0.000000	0.000000	0.000000
17	N	B       	Loudness/Power	0.863180	1.000000	0.000000	0.923990	0.000000	0.000000	0.000000	0.000000
17	N	B       	Eveness	0.896960	1.000000	0.000000	0.917230	0.000000	0.000000	0.000000	0.000000
17	N	B       	SoundRichness	0.875000	1.000000	0.000000	0.949320	0.000000	0.000000	0.000000	0.000000
17	N	B       	SoundPalette	0.807430	1.000000	0.000000	0.554050	0.000000	0.000000	0.000000	0.000000
17	N	B       	OverallQuality	0.000000	0.000000	0.000000	0.000000	0.000000	0.000000	0.000000	0.902030
17	N	C       	EaseOfPlaying	0.430740	1.000000	0.000000	1.000000	0.000000	0.000000	0.000000	0.000000
17	N	C       	Liveliness	0.324320	1.000000	0.000000	0.626690	0.000000	0.000000	0.000000	0.000000
17	N	C       	Responsiveness	0.537160	1.000000	0.000000	0.922300	0.000000	0.000000	0.000000	0.000000
17	N	C       	Dynamics	0.403720	1.000000	0.000000	0.864860	0.000000	0.000000	0.000000	0.000000
17	N	C       	Loudness/Power	0.400000	1.000000	0.000000	0.893580	0.000000	0.000000	0.000000	0.000000
17	N	C       	Eveness	0.814190	1.000000	0.000000	0.829390	0.000000	0.000000	0.000000	0.000000
17	N	C       	SoundRichness	0.434120	1.000000	0.000000	0.826010	0.000000	0.000000	0.000000	0.000000
17	N	C       	SoundPalette	0.437500	1.000000	0.000000	0.790540	0.000000	0.000000	0.000000	0.000000
17	N	C       	OverallQuality	0.000000	0.000000	0.000000	0.000000	0.000000	0.000000	0.000000	0.452700
17	N	D       	EaseOfPlaying	0.307430	1.000000	0.000000	1.000000	0.000000	0.000000	0.000000	0.000000
17	N	D       	Liveliness	0.152030	1.000000	0.000000	0.765200	0.000000	0.000000	0.000000	0.000000
17	N	D       	Responsiveness	0.542230	1.000000	0.000000	0.876690	0.000000	0.000000	0.000000	0.000000
17	N	D       	Dynamics	0.420610	1.000000	0.000000	0.866550	0.000000	0.000000	0.000000	0.000000
17	N	D       	Loudness/Power	0.329390	1.000000	0.000000	0.832770	0.000000	0.000000	0.000000	0.000000
17	N	D       	Eveness	0.815880	1.000000	0.000000	0.826010	0.000000	0.000000	0.000000	0.000000
17	N	D       	SoundRichness	0.555740	1.000000	0.000000	0.797300	0.000000	0.000000	0.000000	0.000000
17	N	D       	SoundPalette	0.310810	1.000000	0.000000	0.871620	0.000000	0.000000	0.000000	0.000000
17	N	D       	OverallQuality	0.000000	0.000000	0.000000	0.000000	0.000000	0.000000	0.000000	0.244930
17	N	E       	EaseOfPlaying	0.388510	1.000000	0.000000	0.952700	0.000000	0.000000	0.000000	0.000000
17	N	E       	Liveliness	0.390200	1.000000	0.000000	0.689190	0.000000	0.000000	0.000000	0.000000
17	N	E       	Responsiveness	0.488180	1.000000	0.000000	0.763510	0.000000	0.000000	0.000000	0.000000
17	N	E       	Dynamics	0.410470	1.000000	0.000000	0.907090	0.000000	0.000000	0.000000	0.000000
17	N	E       	Loudness/Power	0.415540	1.000000	0.000000	0.886820	0.000000	0.000000	0.000000	0.000000
17	N	E       	Eveness	0.378380	1.000000	0.000000	0.814190	0.000000	0.000000	0.000000	0.000000
17	N	E       	SoundRichness	0.408780	1.000000	0.000000	0.907090	0.000000	0.000000	0.000000	0.000000
17	N	E       	SoundPalette	0.521960	1.000000	0.000000	0.858110	0.000000	0.000000	0.000000	0.000000
17	N	E       	OverallQuality	0.000000	0.000000	0.000000	0.000000	0.000000	0.000000	0.000000	0.557430
17	noA	A       	EaseOfPlaying	0.849660	1.000000	0.000000	0.912160	0.000000	0.000000	0.000000	0.000000
17	noA	A       	Liveliness	0.665540	1.000000	0.000000	0.668920	0.000000	0.000000	0.000000	0.000000
17	noA	A       	Responsiveness	0.954390	1.000000	0.000000	0.991550	0.000000	0.000000	0.000000	0.000000
17	noA	A       	Dynamics	0.738180	1.000000	0.000000	0.902030	0.000000	0.000000	0.000000	0.000000
17	noA	A       	Loudness/Power	0.908780	1.000000	0.000000	1.000000	0.000000	0.000000	0.000000	0.000000
17	noA	A       	Eveness	0.814190	1.000000	0.000000	0.758450	0.000000	0.000000	0.000000	0.000000
17	noA	A       	SoundRichness	0.922300	1.000000	0.000000	1.000000	0.000000	0.000000	0.000000	0.000000
17	noA	A       	SoundPalette	0.675680	1.000000	0.000000	0.807430	0.000000	0.000000	0.000000	0.000000
17	noA	A       	OverallQuality	0.000000	0.000000	0.000000	0.000000	0.000000	0.000000	0.000000	0.868240
17	noA	B       	EaseOfPlaying	0.719590	1.000000	0.000000	1.000000	0.000000	0.000000	0.000000	0.000000
17	noA	B       	Liveliness	0.543920	1.000000	0.000000	0.802360	0.000000	0.000000	0.000000	0.000000
17	noA	B       	Responsiveness	0.891890	1.000000	0.000000	0.871620	0.000000	0.000000	0.000000	0.000000
17	noA	B       	Dynamics	0.543920	0.000000	1.000000	0.000000	0.000000	1.000000	0.000000	0.000000
17	noA	B       	Loudness/Power	0.744930	1.000000	0.000000	0.979730	0.000000	0.000000	0.000000	0.000000
17	noA	B       	Eveness	0.856420	1.000000	0.000000	0.917230	0.000000	0.000000	0.000000	0.000000
17	noA	B       	SoundRichness	0.576010	1.000000	0.000000	0.959460	0.000000	0.000000	0.000000	0.000000
17	noA	B       	SoundPalette	0.555740	1.000000	0.000000	0.907090	0.000000	0.000000	0.000000	0.000000
17	noA	B       	OverallQuality	0.000000	0.000000	0.000000	0.000000	0.000000	0.000000	0.000000	0.728040
17	noA	C       	EaseOfPlaying	0.635140	1.000000	0.000000	0.984800	0.000000	0.000000	0.000000	0.000000
17	noA	C       	Liveliness	0.430740	1.000000	0.000000	0.660470	0.000000	0.000000	0.000000	0.000000
17	noA	C       	Responsiveness	0.743240	1.000000	0.000000	0.886820	0.000000	0.000000	0.000000	0.000000
17	noA	C       	Dynamics	0.523650	1.000000	0.000000	1.000000	0.000000	0.000000	0.000000	0.000000
17	noA	C       	Loudness/Power	0.586150	1.000000	0.000000	1.000000	0.000000	0.000000	0.000000	0.000000
17	noA	C       	Eveness	0.609800	1.000000	0.000000	0.780410	0.000000	0.000000	0.000000	0.000000
17	noA	C       	SoundRichness	0.626690	1.000000	0.000000	0.873310	0.000000	0.000000	0.000000	0.000000
17	noA	C       	SoundPalette	0.582770	1.000000	0.000000	0.751690	0.000000	0.000000	0.000000	0.000000
17	noA	C       	OverallQuality	0.000000	0.000000	0.000000	0.000000	0.000000	0.000000	0.000000	0.589530
17	noA	D       	EaseOfPlaying	0.628380	1.000000	0.000000	1.000000	0.000000	0.000000	0.000000	0.000000
17	noA	D       	Liveliness	0.574320	1.000000	0.000000	0.625000	0.000000	0.000000	0.000000	0.000000
17	noA	D       	Responsiveness	0.881760	1.000000	0.000000	0.875000	0.000000	0.000000	0.000000	0.000000
17	noA	D       	Dynamics	0.623310	1.000000	0.000000	0.619930	0.000000	0.000000	0.000000	0.000000
17	noA	D       	Loudness/Power	0.849660	1.000000	0.000000	1.000000	0.000000	0.000000	0.000000	0.000000
17	noA	D       	Eveness	0.449320	1.000000	0.000000	0.717910	0.000000	0.000000	0.000000	0.000000
17	noA	D       	SoundRichness	0.626690	1.000000	0.000000	0.792230	0.000000	0.000000	0.000000	0.000000
17	noA	D       	SoundPalette	0.478040	1.000000	0.000000	0.638510	0.000000	0.000000	0.000000	0.000000
17	noA	D       	OverallQuality	0.000000	0.000000	0.000000	0.000000	0.000000	0.000000	0.000000	0.609800
17	noA	E       	EaseOfPlaying	0.871620	1.000000	0.000000	1.000000	0.000000	0.000000	0.000000	0.000000
17	noA	E       	Liveliness	0.562500	1.000000	0.000000	0.653720	0.000000	0.000000	0.000000	0.000000
17	noA	E       	Responsiveness	0.832770	1.000000	0.000000	0.839530	0.000000	0.000000	0.000000	0.000000
17	noA	E       	Dynamics	0.603040	1.000000	0.000000	0.726350	0.000000	0.000000	0.000000	0.000000
17	noA	E       	Loudness/Power	0.866550	1.000000	0.000000	0.851350	0.000000	0.000000	0.000000	0.000000
17	noA	E       	Eveness	0.841220	1.000000	0.000000	0.905410	0.000000	0.000000	0.000000	0.000000
17	noA	E       	SoundRichness	0.812500	1.000000	0.000000	0.944260	0.000000	0.000000	0.000000	0.000000
17	noA	E       	SoundPalette	0.548990	1.000000	0.000000	0.690880	0.000000	0.000000	0.000000	0.000000
17	noA	E       	OverallQuality	0.000000	0.000000	0.000000	0.000000	0.000000	0.000000	0.000000	0.945950
17	noT	A       	EaseOfPlaying	0.918920	1.000000	0.000000	1.000000	0.000000	0.000000	0.000000	0.000000
17	noT	A       	Liveliness	0.630070	1.000000	0.000000	0.684120	0.000000	0.000000	0.000000	0.000000
17	noT	A       	Responsiveness	0.822640	1.000000	0.000000	0.940880	0.000000	0.000000	0.000000	0.000000
17	noT	A       	Dynamics	0.834460	1.000000	0.000000	0.883450	0.000000	0.000000	0.000000	0.000000
17	noT	A       	Loudness/Power	0.895270	1.000000	0.000000	1.000000	0.000000	0.000000	0.000000	0.000000
17	noT	A       	Eveness	0.868240	1.000000	0.000000	0.853040	0.000000	0.000000	0.000000	0.000000
17	noT	A       	SoundRichness	0.842910	1.000000	0.000000	0.917230	0.000000	0.000000	0.000000	0.000000
17	noT	A       	SoundPalette	0.905410	1.000000	0.000000	0.876690	0.000000	0.000000	0.000000	0.000000
17	noT	A       	OverallQuality	0.000000	0.000000	0.000000	0.000000	0.000000	0.000000	0.000000	0.881760
17	noT	B       	EaseOfPlaying	0.631760	1.000000	0.000000	1.000000	0.000000	0.000000	0.000000	0.000000
17	noT	B       	Liveliness	0.543920	1.000000	0.000000	0.677360	0.000000	0.000000	0.000000	0.000000
17	noT	B       	Responsiveness	0.626690	1.000000	0.000000	0.826010	0.000000	0.000000	0.000000	0.000000
17	noT	B       	Dynamics	0.832770	1.000000	0.000000	0.890200	0.000000	0.000000	0.000000	0.000000
17	noT	B       	Loudness/Power	0.699320	1.000000	0.000000	0.923990	0.000000	0.000000	0.000000	0.000000
17	noT	B       	Eveness	0.761820	1.000000	0.000000	0.778720	0.000000	0.000000	0.000000	0.000000
17	noT	B       	SoundRichness	0.609800	1.000000	0.000000	0.913850	0.000000	0.000000	0.000000	0.000000
17	noT	B       	SoundPalette	0.616550	1.000000	0.000000	0.711150	0.000000	0.000000	0.000000	0.000000
17	noT	B       	OverallQuality	0.000000	0.000000	0.000000	0.000000	0.000000	0.000000	0.000000	0.636820
17	noT	C       	EaseOfPlaying	0.461150	1.000000	0.000000	1.000000	0.000000	0.000000	0.000000	0.000000
17	noT	C       	Liveliness	0.527030	1.000000	0.000000	0.645270	0.000000	0.000000	0.000000	0.000000
17	noT	C       	Responsiveness	0.576010	1.000000	0.000000	0.891890	0.000000	0.000000	0.000000	0.000000
17	noT	C       	Dynamics	0.591220	1.000000	0.000000	0.873310	0.000000	0.000000	0.000000	0.000000
17	noT	C       	Loudness/Power	0.722970	1.000000	0.000000	0.947640	0.000000	0.000000	0.000000	0.000000
17	noT	C       	Eveness	0.439190	1.000000	0.000000	0.770270	0.000000	0.000000	0.000000	0.000000
17	noT	C       	SoundRichness	0.729730	1.000000	0.000000	0.918920	0.000000	0.000000	0.000000	0.000000
17	noT	C       	SoundPalette	0.616550	1.000000	0.000000	0.787160	0.000000	0.000000	0.000000	0.000000
17	noT	C       	OverallQuality	0.000000	0.000000	0.000000	0.000000	0.000000	0.000000	0.000000	0.550680
17	noT	D       	EaseOfPlaying	0.592910	1.000000	0.000000	1.000000	0.000000	0.000000	0.000000	0.000000
17	noT	D       	Liveliness	0.543920	1.000000	0.000000	0.653720	0.000000	0.000000	0.000000	0.000000
17	noT	D       	Responsiveness	0.469590	1.000000	0.000000	0.695950	0.000000	0.000000	0.000000	0.000000
17	noT	D       	Dynamics	0.841220	1.000000	0.000000	0.780410	0.000000	0.000000	0.000000	0.000000
17	noT	D       	Loudness/Power	0.817570	1.000000	0.000000	1.000000	0.000000	0.000000	0.000000	0.000000
17	noT	D       	Eveness	0.770270	1.000000	0.000000	0.768580	0.000000	0.000000	0.000000	0.000000
17	noT	D       	SoundRichness	0.665540	1.000000	0.000000	0.918920	0.000000	0.000000	0.000000	0.000000
17	noT	D       	SoundPalette	0.619930	1.000000	0.000000	0.701010	0.000000	0.000000	0.000000	0.000000
17	noT	D       	OverallQuality	0.000000	0.000000	0.000000	0.000000	0.000000	0.000000	0.000000	0.709460
17	noT	E       	EaseOfPlaying	0.756760	1.000000	0.000000	1.000000	0.000000	0.000000	0.000000	0.000000
17	noT	E       	Liveliness	0.613180	1.000000	0.000000	0.663850	0.000000	0.000000	0.000000	0.000000
17	noT	E       	Responsiveness	0.753380	1.000000	0.000000	0.898650	0.000000	0.000000	0.000000	0.000000
17	noT	E       	Dynamics	0.766890	1.000000	0.000000	0.790540	0.000000	0.000000	0.000000	0.000000
17	noT	E       	Loudness/Power	0.893580	1.000000	0.000000	1.000000	0.000000	0.000000	0.000000	0.000000
17	noT	E       	Eveness	0.847970	1.000000	0.000000	0.873310	0.000000	0.000000	0.000000	0.000000
17	noT	E       	SoundRichness	0.707770	1.000000	0.000000	0.918920	0.000000	0.000000	0.000000	0.000000
17	noT	E       	SoundPalette	0.459460	1.000000	0.000000	0.677360	0.000000	0.000000	0.000000	0.000000
17	noT	E       	OverallQuality	0.000000	0.000000	0.000000	0.000000	0.000000	0.000000	0.000000	0.826010
18	N	A       	EaseOfPlaying	0.861490	1.000000	0.000000	0.790540	0.000000	0.000000	0.000000	0.000000
18	N	A       	Liveliness	0.832770	1.000000	0.000000	0.898650	0.000000	0.000000	0.000000	0.000000
18	N	A       	Responsiveness	0.849660	1.000000	0.000000	0.871620	0.000000	0.000000	0.000000	0.000000
18	N	A       	Dynamics	0.690880	1.000000	0.000000	0.903720	0.000000	0.000000	0.000000	0.000000
18	N	A       	Loudness/Power	0.890200	1.000000	0.000000	0.903720	0.000000	0.000000	0.000000	0.000000
18	N	A       	Eveness	0.868240	1.000000	0.000000	0.942570	0.000000	0.000000	0.000000	0.000000
18	N	A       	SoundRichness	0.866550	1.000000	0.000000	0.881760	0.000000	0.000000	0.000000	0.000000
18	N	A       	SoundPalette	0.760140	1.000000	0.000000	0.868240	0.000000	0.000000	0.000000	0.000000
18	N	A       	OverallQuality	0.000000	0.000000	0.000000	0.000000	0.000000	0.000000	0.000000	0.863180
18	N	B       	EaseOfPlaying	0.750000	1.000000	0.000000	0.920610	0.000000	0.000000	0.000000	0.000000
18	N	B       	Liveliness	0.699320	1.000000	0.000000	0.878380	0.000000	0.000000	0.000000	0.000000
18	N	B       	Responsiveness	0.685810	1.000000	0.000000	0.842910	0.000000	0.000000	0.000000	0.000000
18	N	B       	Dynamics	0.625000	1.000000	0.000000	0.885140	0.000000	0.000000	0.000000	0.000000
18	N	B       	Loudness/Power	0.655410	1.000000	0.000000	0.831080	0.000000	0.000000	0.000000	0.000000
18	N	B       	Eveness	0.777030	1.000000	0.000000	0.878380	0.000000	0.000000	0.000000	0.000000
18	N	B       	SoundRichness	0.694260	1.000000	0.000000	0.890200	0.000000	0.000000	0.000000	0.000000
18	N	B       	SoundPalette	0.739860	1.000000	0.000000	0.903720	0.000000	0.000000	0.000000	0.000000
18	N	B       	OverallQuality	0.000000	0.000000	0.000000	0.000000	0.000000	0.000000	0.000000	0.594590
18	N	C       	EaseOfPlaying	0.554050	1.000000	0.000000	0.915540	0.000000	0.000000	0.000000	0.000000
18	N	C       	Liveliness	0.729730	1.000000	0.000000	0.917230	0.000000	0.000000	0.000000	0.000000
18	N	C       	Responsiveness	0.589530	1.000000	0.000000	0.876690	0.000000	0.000000	0.000000	0.000000
18	N	C       	Dynamics	0.650340	1.000000	0.000000	0.918920	0.000000	0.000000	0.000000	0.000000
18	N	C       	Loudness/Power	0.609800	1.000000	0.000000	0.876690	0.000000	0.000000	0.000000	0.000000
18	N	C       	Eveness	0.827700	1.000000	0.000000	0.846280	0.000000	0.000000	0.000000	0.000000
18	N	C       	SoundRichness	0.795610	1.000000	0.000000	0.908780	0.000000	0.000000	0.000000	0.000000
18	N	C       	SoundPalette	0.709460	1.000000	0.000000	0.824320	0.000000	0.000000	0.000000	0.000000
18	N	C       	OverallQuality	0.000000	0.000000	0.000000	0.000000	0.000000	0.000000	0.000000	0.728040
18	N	D       	EaseOfPlaying	0.768580	1.000000	0.000000	0.873310	0.000000	0.000000	0.000000	0.000000
18	N	D       	Liveliness	0.817570	1.000000	0.000000	0.798990	0.000000	0.000000	0.000000	0.000000
18	N	D       	Responsiveness	0.778720	1.000000	0.000000	0.891890	0.000000	0.000000	0.000000	0.000000
18	N	D       	Dynamics	0.760140	1.000000	0.000000	0.854730	0.000000	0.000000	0.000000	0.000000
18	N	D       	Loudness/Power	0.739860	1.000000	0.000000	0.937500	0.000000	0.000000	0.000000	0.000000
18	N	D       	Eveness	0.797300	1.000000	0.000000	0.829390	0.000000	0.000000	0.000000	0.000000
18	N	D       	SoundRichness	0.770270	1.000000	0.000000	0.891890	0.000000	0.000000	0.000000	0.000000
18	N	D       	SoundPalette	0.812500	1.000000	0.000000	0.837840	0.000000	0.000000	0.000000	0.000000
18	N	D       	OverallQuality	0.000000	0.000000	0.000000	0.000000	0.000000	0.000000	0.000000	0.788850
18	N	E       	EaseOfPlaying	0.956080	1.000000	0.000000	0.910470	0.000000	0.000000	0.000000	0.000000
18	N	E       	Liveliness	0.891890	1.000000	0.000000	0.922300	0.000000	0.000000	0.000000	0.000000
18	N	E       	Responsiveness	0.947640	1.000000	0.000000	0.964530	0.000000	0.000000	0.000000	0.000000
18	N	E       	Dynamics	0.873310	1.000000	0.000000	0.932430	0.000000	0.000000	0.000000	0.000000
18	N	E       	Loudness/Power	0.935810	1.000000	0.000000	0.937500	0.000000	0.000000	0.000000	0.000000
18	N	E       	Eveness	0.856420	1.000000	0.000000	0.940880	0.000000	0.000000	0.000000	0.000000
18	N	E       	SoundRichness	0.952700	1.000000	0.000000	0.957770	0.000000	0.000000	0.000000	0.000000
18	N	E       	SoundPalette	0.930740	1.000000	0.000000	0.923990	0.000000	0.000000	0.000000	0.000000
18	N	E       	OverallQuality	0.000000	0.000000	0.000000	0.000000	0.000000	0.000000	0.000000	0.902030
18	noA	A       	EaseOfPlaying	0.592910	1.000000	0.000000	0.891890	0.000000	0.000000	0.000000	0.000000
18	noA	A       	Liveliness	0.532090	1.000000	0.000000	0.849660	0.000000	0.000000	0.000000	0.000000
18	noA	A       	Responsiveness	0.525340	1.000000	0.000000	0.787160	0.000000	0.000000	0.000000	0.000000
18	noA	A       	Dynamics	0.646960	1.000000	0.000000	0.670610	0.000000	0.000000	0.000000	0.000000
18	noA	A       	Loudness/Power	0.521960	1.000000	0.000000	0.701010	0.000000	0.000000	0.000000	0.000000
18	noA	A       	Eveness	0.643580	1.000000	0.000000	0.805740	0.000000	0.000000	0.000000	0.000000
18	noA	A       	SoundRichness	0.636820	1.000000	0.000000	0.783780	0.000000	0.000000	0.000000	0.000000
18	noA	A       	SoundPalette	0.572640	1.000000	0.000000	0.875000	0.000000	0.000000	0.000000	0.000000
18	noA	A       	OverallQuality	0.000000	0.000000	0.000000	0.000000	0.000000	0.000000	0.000000	0.545610
18	noA	B       	EaseOfPlaying	0.957770	1.000000	0.000000	0.981420	0.000000	0.000000	0.000000	0.000000
18	noA	B       	Liveliness	0.859800	1.000000	0.000000	0.839530	0.000000	0.000000	0.000000	0.000000
18	noA	B       	Responsiveness	0.957770	1.000000	0.000000	0.978040	0.000000	0.000000	0.000000	0.000000
18	noA	B       	Dynamics	0.788850	1.000000	0.000000	0.875000	0.000000	0.000000	0.000000	0.000000
18	noA	B       	Loudness/Power	0.878380	1.000000	0.000000	0.875000	0.000000	0.000000	0.000000	0.000000
18	noA	B       	Eveness	0.832770	1.000000	0.000000	0.876690	0.000000	0.000000	0.000000	0.000000
18	noA	B       	SoundRichness	0.797300	1.000000	0.000000	0.771960	0.000000	0.000000	0.000000	0.000000
18	noA	B       	SoundPalette	0.920610	1.000000	0.000000	0.636820	0.000000	0.000000	0.000000	0.000000
18	noA	B       	OverallQuality	0.000000	0.000000	0.000000	0.000000	0.000000	0.000000	0.000000	0.837840
18	noA	C       	EaseOfPlaying	0.645270	1.000000	0.000000	0.831080	0.000000	0.000000	0.000000	0.000000
18	noA	C       	Liveliness	0.679050	1.000000	0.000000	0.780410	0.000000	0.000000	0.000000	0.000000
18	noA	C       	Responsiveness	0.640200	1.000000	0.000000	0.888510	0.000000	0.000000	0.000000	0.000000
18	noA	C       	Dynamics	0.655410	1.000000	0.000000	0.849660	0.000000	0.000000	0.000000	0.000000
18	noA	C       	Loudness/Power	0.657090	1.000000	0.000000	0.787160	0.000000	0.000000	0.000000	0.000000
18	noA	C       	Eveness	0.722970	1.000000	0.000000	0.863180	0.000000	0.000000	0.000000	0.000000
18	noA	C       	SoundRichness	0.670610	1.000000	0.000000	0.839530	0.000000	0.000000	0.000000	0.000000
18	noA	C       	SoundPalette	0.712840	1.000000	0.000000	0.896960	0.000000	0.000000	0.000000	0.000000
18	noA	C       	OverallQuality	0.000000	0.000000	0.000000	0.000000	0.000000	0.000000	0.000000	0.692570
18	noA	D       	EaseOfPlaying	0.967910	1.000000	0.000000	0.944260	0.000000	0.000000	0.000000	0.000000
18	noA	D       	Liveliness	0.959460	1.000000	0.000000	0.949320	0.000000	0.000000	0.000000	0.000000
18	noA	D       	Responsiveness	0.930740	1.000000	0.000000	0.956080	0.000000	0.000000	0.000000	0.000000
18	noA	D       	Dynamics	0.972970	1.000000	0.000000	0.964530	0.000000	0.000000	0.000000	0.000000
18	noA	D       	Loudness/Power	0.957770	1.000000	0.000000	0.915540	0.000000	0.000000	0.000000	0.000000
18	noA	D       	Eveness	0.893580	1.000000	0.000000	0.961150	0.000000	0.000000	0.000000	0.000000
18	noA	D       	SoundRichness	0.966220	1.000000	0.000000	0.962840	0.000000	0.000000	0.000000	0.000000
18	noA	D       	SoundPalette	0.934120	1.000000	0.000000	0.927360	0.000000	0.000000	0.000000	0.000000
18	noA	D       	OverallQuality	0.000000	0.000000	0.000000	0.000000	0.000000	0.000000	0.000000	0.939190
18	noA	E       	EaseOfPlaying	0.834460	1.000000	0.000000	0.878380	0.000000	0.000000	0.000000	0.000000
18	noA	E       	Liveliness	0.824320	1.000000	0.000000	0.846280	0.000000	0.000000	0.000000	0.000000
18	noA	E       	Responsiveness	0.820950	1.000000	0.000000	0.900340	0.000000	0.000000	0.000000	0.000000
18	noA	E       	Dynamics	0.797300	1.000000	0.000000	0.827700	0.000000	0.000000	0.000000	0.000000
18	noA	E       	Loudness/Power	0.864860	1.000000	0.000000	0.930740	0.000000	0.000000	0.000000	0.000000
18	noA	E       	Eveness	0.876690	1.000000	0.000000	0.912160	0.000000	0.000000	0.000000	0.000000
18	noA	E       	SoundRichness	0.849660	1.000000	0.000000	0.886820	0.000000	0.000000	0.000000	0.000000
18	noA	E       	SoundPalette	0.773650	1.000000	0.000000	0.881760	0.000000	0.000000	0.000000	0.000000
18	noA	E       	OverallQuality	0.000000	0.000000	0.000000	0.000000	0.000000	0.000000	0.000000	0.837840
18	noT	A       	EaseOfPlaying	0.778720	1.000000	0.000000	0.109800	0.000000	0.000000	0.000000	0.000000
18	noT	A       	Liveliness	0.782090	1.000000	0.000000	0.113180	0.000000	0.000000	0.000000	0.000000
18	noT	A       	Responsiveness	0.717910	1.000000	0.000000	0.094595	0.000000	0.000000	0.000000	0.000000
18	noT	A       	Dynamics	0.726350	1.000000	0.000000	0.076014	0.000000	0.000000	0.000000	0.000000
18	noT	A       	Loudness/Power	0.812500	1.000000	0.000000	0.141890	0.000000	0.000000	0.000000	0.000000
18	noT	A       	Eveness	0.864860	1.000000	0.000000	0.082770	0.000000	0.000000	0.000000	0.000000
18	noT	A       	SoundRichness	0.797300	1.000000	0.000000	0.123310	0.000000	0.000000	0.000000	0.000000
18	noT	A       	SoundPalette	0.792230	1.000000	0.000000	0.152030	0.000000	0.000000	0.000000	0.000000
18	noT	A       	OverallQuality	0.000000	0.000000	0.000000	0.000000	0.000000	0.000000	0.000000	0.820950
18	noT	B       	EaseOfPlaying	0.673990	1.000000	0.000000	0.109800	0.000000	0.000000	0.000000	0.000000
18	noT	B       	Liveliness	0.714530	1.000000	0.000000	0.131760	0.000000	0.000000	0.000000	0.000000
18	noT	B       	Responsiveness	0.677360	1.000000	0.000000	0.109800	0.000000	0.000000	0.000000	0.000000
18	noT	B       	Dynamics	0.648650	1.000000	0.000000	0.130070	0.000000	0.000000	0.000000	0.000000
18	noT	B       	Loudness/Power	0.658780	1.000000	0.000000	0.180740	0.000000	0.000000	0.000000	0.000000
18	noT	B       	Eveness	0.758450	1.000000	0.000000	0.106420	0.000000	0.000000	0.000000	0.000000
18	noT	B       	SoundRichness	0.660470	1.000000	0.000000	0.113180	0.000000	0.000000	0.000000	0.000000
18	noT	B       	SoundPalette	0.641890	1.000000	0.000000	0.119930	0.000000	0.000000	0.000000	0.000000
18	noT	B       	OverallQuality	0.000000	0.000000	0.000000	0.000000	0.000000	0.000000	0.000000	0.646960
18	noT	C       	EaseOfPlaying	0.847970	1.000000	0.000000	0.138510	0.000000	0.000000	0.000000	0.000000
18	noT	C       	Liveliness	0.814190	1.000000	0.000000	0.065878	0.000000	0.000000	0.000000	0.000000
18	noT	C       	Responsiveness	0.880070	1.000000	0.000000	0.065878	0.000000	0.000000	0.000000	0.000000
18	noT	C       	Dynamics	0.866550	1.000000	0.000000	0.033784	0.000000	0.000000	0.000000	0.000000
18	noT	C       	Loudness/Power	0.868240	1.000000	0.000000	0.069257	0.000000	0.000000	0.000000	0.000000
18	noT	C       	Eveness	0.800680	1.000000	0.000000	0.072635	0.000000	0.000000	0.000000	0.000000
18	noT	C       	SoundRichness	0.873310	1.000000	0.000000	0.057432	0.000000	0.000000	0.000000	0.000000
18	noT	C       	SoundPalette	0.864860	1.000000	0.000000	0.055743	0.000000	0.000000	0.000000	0.000000
18	noT	C       	OverallQuality	0.000000	0.000000	0.000000	0.000000	0.000000	0.000000	0.000000	0.908780
18	noT	D       	EaseOfPlaying	0.812500	1.000000	0.000000	0.175680	0.000000	0.000000	0.000000	0.000000
18	noT	D       	Liveliness	0.846280	1.000000	0.000000	0.103040	0.000000	0.000000	0.000000	0.000000
18	noT	D       	Responsiveness	0.853040	1.000000	0.000000	0.113180	0.000000	0.000000	0.000000	0.000000
18	noT	D       	Dynamics	0.773650	1.000000	0.000000	0.116550	0.000000	0.000000	0.000000	0.000000
18	noT	D       	Loudness/Power	0.819260	1.000000	0.000000	0.136820	0.000000	0.000000	0.000000	0.000000
18	noT	D       	Eveness	0.841220	1.000000	0.000000	0.104730	0.000000	0.000000	0.000000	0.000000
18	noT	D       	SoundRichness	0.814190	1.000000	0.000000	0.104730	0.000000	0.000000	0.000000	0.000000
18	noT	D       	SoundPalette	0.863180	1.000000	0.000000	0.133450	0.000000	0.000000	0.000000	0.000000
18	noT	D       	OverallQuality	0.000000	0.000000	0.000000	0.000000	0.000000	0.000000	0.000000	0.856420
18	noT	E       	EaseOfPlaying	0.623310	1.000000	0.000000	0.155400	0.000000	0.000000	0.000000	0.000000
18	noT	E       	Liveliness	0.682430	1.000000	0.000000	0.162160	0.000000	0.000000	0.000000	0.000000
18	noT	E       	Responsiveness	0.640200	1.000000	0.000000	0.125000	0.000000	0.000000	0.000000	0.000000
18	noT	E       	Dynamics	0.619930	1.000000	0.000000	0.094595	0.000000	0.000000	0.000000	0.000000
18	noT	E       	Loudness/Power	0.618240	1.000000	0.000000	0.101350	0.000000	0.000000	0.000000	0.000000
18	noT	E       	Eveness	0.804050	1.000000	0.000000	0.079392	0.000000	0.000000	0.000000	0.000000
18	noT	E       	SoundRichness	0.653720	1.000000	0.000000	0.234800	0.000000	0.000000	0.000000	0.000000
18	noT	E       	SoundPalette	0.662160	1.000000	0.000000	0.108110	0.000000	0.000000	0.000000	0.000000
18	noT	E       	OverallQuality	0.000000	0.000000	0.000000	0.000000	0.000000	0.000000	0.000000	0.667230
19	N	A       	EaseOfPlaying	0.652030	1.000000	0.000000	0.753380	0.000000	0.000000	0.000000	0.000000
19	N	A       	Liveliness	0.459460	1.000000	0.000000	0.337840	0.000000	0.000000	0.000000	0.000000
19	N	A       	Responsiveness	0.596280	1.000000	0.000000	0.704390	0.000000	0.000000	0.000000	0.000000
19	N	A       	Dynamics	0.827700	1.000000	0.000000	0.711150	0.000000	0.000000	0.000000	0.000000
19	N	A       	Loudness/Power	0.684120	1.000000	0.000000	0.880070	0.000000	0.000000	0.000000	0.000000
19	N	A       	Eveness	0.261820	1.000000	0.000000	0.785470	0.000000	0.000000	0.000000	0.000000
19	N	A       	SoundRichness	0.331080	1.000000	0.000000	0.907090	0.000000	0.000000	0.000000	0.000000
19	N	A       	SoundPalette	0.761820	1.000000	0.000000	0.685810	0.000000	0.000000	0.000000	0.000000
19	N	A       	OverallQuality	0.000000	0.000000	0.000000	0.000000	0.000000	0.000000	0.000000	0.668920
19	N	B       	EaseOfPlaying	0.369930	1.000000	0.000000	0.645270	0.000000	0.000000	0.000000	0.000000
19	N	B       	Liveliness	0.839530	1.000000	0.000000	0.415540	0.000000	0.000000	0.000000	0.000000
19	N	B       	Responsiveness	0.241550	1.000000	0.000000	0.819260	0.000000	0.000000	0.000000	0.000000
19	N	B       	Dynamics	0.086149	1.000000	0.000000	0.780410	0.000000	0.000000	0.000000	0.000000
19	N	B       	Loudness/Power	0.944260	1.000000	0.000000	0.917230	0.000000	0.000000	0.000000	0.000000
19	N	B       	Eveness	0.271960	1.000000	0.000000	0.679050	0.000000	0.000000	0.000000	0.000000
19	N	B       	SoundRichness	0.226350	1.000000	0.000000	0.957770	0.000000	0.000000	0.000000	0.000000
19	N	B       	SoundPalette	0.135140	1.000000	0.000000	0.832770	0.000000	0.000000	0.000000	0.000000
19	N	B       	OverallQuality	0.000000	0.000000	0.000000	0.000000	0.000000	0.000000	0.000000	0.233110
19	N	C       	EaseOfPlaying	0.344590	1.000000	0.000000	0.787160	0.000000	0.000000	0.000000	0.000000
19	N	C       	Liveliness	0.310810	1.000000	0.000000	0.282090	0.000000	0.000000	0.000000	0.000000
19	N	C       	Responsiveness	0.337840	1.000000	0.000000	0.753380	0.000000	0.000000	0.000000	0.000000
19	N	C       	Dynamics	0.165540	1.000000	0.000000	0.744930	0.000000	0.000000	0.000000	0.000000
19	N	C       	Loudness/Power	0.184120	1.000000	0.000000	0.981420	0.000000	0.000000	0.000000	0.000000
19	N	C       	Eveness	0.771960	1.000000	0.000000	0.760140	0.000000	0.000000	0.000000	0.000000
19	N	C       	SoundRichness	0.123310	1.000000	0.000000	0.976350	0.000000	0.000000	0.000000	0.000000
19	N	C       	SoundPalette	0.128380	1.000000	0.000000	0.750000	0.000000	0.000000	0.000000	0.000000
19	N	C       	OverallQuality	0.000000	0.000000	0.000000	0.000000	0.000000	0.000000	0.000000	0.145270
19	N	D       	EaseOfPlaying	0.103040	1.000000	0.000000	0.819260	0.000000	0.000000	0.000000	0.000000
19	N	D       	Liveliness	0.354730	1.000000	0.000000	0.359800	0.000000	0.000000	0.000000	0.000000
19	N	D       	Responsiveness	0.282090	1.000000	0.000000	0.734800	0.000000	0.000000	0.000000	0.000000
19	N	D       	Dynamics	0.261820	1.000000	0.000000	0.770270	0.000000	0.000000	0.000000	0.000000
19	N	D       	Loudness/Power	0.361490	1.000000	0.000000	0.902030	0.000000	0.000000	0.000000	0.000000
19	N	D       	Eveness	0.228040	1.000000	0.000000	0.650340	0.000000	0.000000	0.000000	0.000000
19	N	D       	SoundRichness	0.138510	1.000000	0.000000	0.945950	0.000000	0.000000	0.000000	0.000000
19	N	D       	SoundPalette	0.228040	1.000000	0.000000	0.719590	0.000000	0.000000	0.000000	0.000000
19	N	D       	OverallQuality	0.000000	0.000000	0.000000	0.000000	0.000000	0.000000	0.000000	0.038851
19	N	E       	EaseOfPlaying	0.967910	1.000000	0.000000	0.912160	0.000000	0.000000	0.000000	0.000000
19	N	E       	Liveliness	0.756760	1.000000	0.000000	0.310810	0.000000	0.000000	0.000000	0.000000
19	N	E       	Responsiveness	0.851350	1.000000	0.000000	0.876690	0.000000	0.000000	0.000000	0.000000
19	N	E       	Dynamics	0.326010	1.000000	0.000000	0.697640	0.000000	0.000000	0.000000	0.000000
19	N	E       	Loudness/Power	0.834460	1.000000	0.000000	0.918920	0.000000	0.000000	0.000000	0.000000
19	N	E       	Eveness	0.633450	1.000000	0.000000	0.800680	0.000000	0.000000	0.000000	0.000000
19	N	E       	SoundRichness	0.744930	1.000000	0.000000	0.939190	0.000000	0.000000	0.000000	0.000000
19	N	E       	SoundPalette	0.326010	1.000000	0.000000	0.768580	0.000000	0.000000	0.000000	0.000000
19	N	E       	OverallQuality	0.000000	0.000000	0.000000	0.000000	0.000000	0.000000	0.000000	0.739860
19	noA	A       	EaseOfPlaying	0.804050	1.000000	0.000000	0.798990	0.000000	0.000000	0.000000	0.000000
19	noA	A       	Liveliness	0.456080	0.000000	1.000000	0.000000	0.000000	1.000000	0.000000	0.000000
19	noA	A       	Responsiveness	0.964530	1.000000	0.000000	0.837840	0.000000	0.000000	0.000000	0.000000
19	noA	A       	Dynamics	0.702700	1.000000	0.000000	0.692570	0.000000	0.000000	0.000000	0.000000
19	noA	A       	Loudness/Power	0.920610	1.000000	0.000000	0.820950	0.000000	0.000000	0.000000	0.000000
19	noA	A       	Eveness	0.888510	1.000000	0.000000	0.613180	0.000000	0.000000	0.000000	0.000000
19	noA	A       	SoundRichness	0.434120	0.000000	1.000000	0.000000	0.000000	1.000000	0.000000	0.000000
19	noA	A       	SoundPalette	0.498310	0.000000	1.000000	0.000000	0.000000	1.000000	0.000000	0.000000
19	noA	A       	OverallQuality	0.000000	0.000000	0.000000	0.000000	0.000000	0.000000	0.000000	0.880070
19	noA	B       	EaseOfPlaying	0.741550	1.000000	0.000000	0.832770	0.000000	0.000000	0.000000	0.000000
19	noA	B       	Liveliness	0.614860	0.000000	1.000000	0.000000	0.000000	1.000000	0.000000	0.000000
19	noA	B       	Responsiveness	0.650340	1.000000	0.000000	0.721280	0.000000	0.000000	0.000000	0.000000
19	noA	B       	Dynamics	0.800680	1.000000	0.000000	0.621620	0.000000	0.000000	0.000000	0.000000
19	noA	B       	Loudness/Power	0.827700	1.000000	0.000000	0.733110	0.000000	0.000000	0.000000	0.000000
19	noA	B       	Eveness	0.760140	1.000000	0.000000	0.579390	0.000000	0.000000	0.000000	0.000000
19	noA	B       	SoundRichness	0.523650	0.000000	1.000000	0.000000	0.000000	1.000000	0.000000	0.000000
19	noA	B       	SoundPalette	0.500000	0.000000	1.000000	0.000000	0.000000	1.000000	0.000000	0.000000
19	noA	B       	OverallQuality	0.000000	0.000000	0.000000	0.000000	0.000000	0.000000	0.000000	0.695950
19	noA	C       	EaseOfPlaying	0.837840	1.000000	0.000000	0.863180	0.000000	0.000000	0.000000	0.000000
19	noA	C       	Liveliness	0.533780	0.000000	1.000000	0.000000	0.000000	1.000000	0.000000	0.000000
19	noA	C       	Responsiveness	0.891890	1.000000	0.000000	0.807430	0.000000	0.000000	0.000000	0.000000
19	noA	C       	Dynamics	0.628380	1.000000	0.000000	0.746620	0.000000	0.000000	0.000000	0.000000
19	noA	C       	Loudness/Power	0.668920	1.000000	0.000000	0.881760	0.000000	0.000000	0.000000	0.000000
19	noA	C       	Eveness	0.241550	1.000000	0.000000	0.591220	0.000000	0.000000	0.000000	0.000000
19	noA	C       	SoundRichness	0.434120	0.000000	1.000000	0.000000	0.000000	1.000000	0.000000	0.000000
19	noA	C       	SoundPalette	0.542230	0.000000	1.000000	0.000000	0.000000	1.000000	0.000000	0.000000
19	noA	C       	OverallQuality	0.000000	0.000000	0.000000	0.000000	0.000000	0.000000	0.000000	0.810810
19	noA	D       	EaseOfPlaying	0.673990	1.000000	0.000000	0.815880	0.000000	0.000000	0.000000	0.000000
19	noA	D       	Liveliness	0.422300	0.000000	1.000000	0.000000	0.000000	1.000000	0.000000	0.000000
19	noA	D       	Responsiveness	0.704390	1.000000	0.000000	0.898650	0.000000	0.000000	0.000000	0.000000
19	noA	D       	Dynamics	0.300680	1.000000	0.000000	0.694260	0.000000	0.000000	0.000000	0.000000
19	noA	D       	Loudness/Power	0.679050	1.000000	0.000000	0.778720	0.000000	0.000000	0.000000	0.000000
19	noA	D       	Eveness	0.704390	1.000000	0.000000	0.589530	0.000000	0.000000	0.000000	0.000000
19	noA	D       	SoundRichness	0.307430	0.000000	1.000000	0.000000	0.000000	1.000000	0.000000	0.000000
19	noA	D       	SoundPalette	0.400340	0.000000	1.000000	0.000000	0.000000	1.000000	0.000000	0.000000
19	noA	D       	OverallQuality	0.000000	0.000000	0.000000	0.000000	0.000000	0.000000	0.000000	0.554050
19	noA	E       	EaseOfPlaying	0.753380	1.000000	0.000000	0.771960	0.000000	0.000000	0.000000	0.000000
19	noA	E       	Liveliness	0.358110	0.000000	1.000000	0.000000	0.000000	1.000000	0.000000	0.000000
19	noA	E       	Responsiveness	0.667230	1.000000	0.000000	0.773650	0.000000	0.000000	0.000000	0.000000
19	noA	E       	Dynamics	0.755070	1.000000	0.000000	0.662160	0.000000	0.000000	0.000000	0.000000
19	noA	E       	Loudness/Power	0.670610	1.000000	0.000000	0.863180	0.000000	0.000000	0.000000	0.000000
19	noA	E       	Eveness	0.293920	1.000000	0.000000	0.621620	0.000000	0.000000	0.000000	0.000000
19	noA	E       	SoundRichness	0.000000	0.000000	1.000000	0.000000	0.000000	1.000000	0.000000	0.000000
19	noA	E       	SoundPalette	0.457770	0.000000	1.000000	0.000000	0.000000	1.000000	0.000000	0.000000
19	noA	E       	OverallQuality	0.000000	0.000000	0.000000	0.000000	0.000000	0.000000	0.000000	0.728040
19	noT	A       	EaseOfPlaying	0.608110	1.000000	0.000000	0.709460	0.000000	0.000000	0.000000	0.000000
19	noT	A       	Liveliness	0.719590	1.000000	0.000000	0.415540	0.000000	0.000000	0.000000	0.000000
19	noT	A       	Responsiveness	0.597970	1.000000	0.000000	0.782090	0.000000	0.000000	0.000000	0.000000
19	noT	A       	Dynamics	0.922300	1.000000	0.000000	0.792230	0.000000	0.000000	0.000000	0.000000
19	noT	A       	Loudness/Power	0.731420	1.000000	0.000000	0.875000	0.000000	0.000000	0.000000	0.000000
19	noT	A       	Eveness	0.422300	1.000000	0.000000	0.636820	0.000000	0.000000	0.000000	0.000000
19	noT	A       	SoundRichness	0.827700	1.000000	0.000000	0.964530	0.000000	0.000000	0.000000	0.000000
19	noT	A       	SoundPalette	0.787160	1.000000	0.000000	0.771960	0.000000	0.000000	0.000000	0.000000
19	noT	A       	OverallQuality	0.000000	0.000000	0.000000	0.000000	0.000000	0.000000	0.000000	0.817570
19	noT	B       	EaseOfPlaying	0.611490	1.000000	0.000000	0.701010	0.000000	0.000000	0.000000	0.000000
19	noT	B       	Liveliness	0.719590	1.000000	0.000000	0.363180	0.000000	0.000000	0.000000	0.000000
19	noT	B       	Responsiveness	0.807430	1.000000	0.000000	0.780410	0.000000	0.000000	0.000000	0.000000
19	noT	B       	Dynamics	0.418920	1.000000	0.000000	0.670610	0.000000	0.000000	0.000000	0.000000
19	noT	B       	Loudness/Power	0.684120	1.000000	0.000000	0.918920	0.000000	0.000000	0.000000	0.000000
19	noT	B       	Eveness	0.790540	1.000000	0.000000	0.584460	0.000000	0.000000	0.000000	0.000000
19	noT	B       	SoundRichness	0.665540	1.000000	0.000000	0.940880	0.000000	0.000000	0.000000	0.000000
19	noT	B       	SoundPalette	0.327700	1.000000	0.000000	0.756760	0.000000	0.000000	0.000000	0.000000
19	noT	B       	OverallQuality	0.000000	0.000000	0.000000	0.000000	0.000000	0.000000	0.000000	0.628380
19	noT	C       	EaseOfPlaying	0.689190	1.000000	0.000000	0.746620	0.000000	0.000000	0.000000	0.000000
19	noT	C       	Liveliness	0.663850	1.000000	0.000000	0.238180	0.000000	0.000000	0.000000	0.000000
19	noT	C       	Responsiveness	0.665540	1.000000	0.000000	0.798990	0.000000	0.000000	0.000000	0.000000
19	noT	C       	Dynamics	0.788850	1.000000	0.000000	0.793920	0.000000	0.000000	0.000000	0.000000
19	noT	C       	Loudness/Power	0.616550	1.000000	0.000000	0.908780	0.000000	0.000000	0.000000	0.000000
19	noT	C       	Eveness	0.619930	1.000000	0.000000	0.417230	0.000000	0.000000	0.000000	0.000000
19	noT	C       	SoundRichness	0.684120	1.000000	0.000000	0.976350	0.000000	0.000000	0.000000	0.000000
19	noT	C       	SoundPalette	0.621620	1.000000	0.000000	0.760140	0.000000	0.000000	0.000000	0.000000
19	noT	C       	OverallQuality	0.000000	0.000000	0.000000	0.000000	0.000000	0.000000	0.000000	0.689190
19	noT	D       	EaseOfPlaying	0.859800	1.000000	0.000000	0.760140	0.000000	0.000000	0.000000	0.000000
19	noT	D       	Liveliness	0.709460	1.000000	0.000000	0.408780	0.000000	0.000000	0.000000	0.000000
19	noT	D       	Responsiveness	0.697640	1.000000	0.000000	0.770270	0.000000	0.000000	0.000000	0.000000
19	noT	D       	Dynamics	0.753380	1.000000	0.000000	0.687500	0.000000	0.000000	0.000000	0.000000
19	noT	D       	Loudness/Power	0.695950	1.000000	0.000000	0.812500	0.000000	0.000000	0.000000	0.000000
19	noT	D       	Eveness	0.369930	1.000000	0.000000	0.863180	0.000000	0.000000	0.000000	0.000000
19	noT	D       	SoundRichness	0.554050	1.000000	0.000000	0.949320	0.000000	0.000000	0.000000	0.000000
19	noT	D       	SoundPalette	0.545610	1.000000	0.000000	0.760140	0.000000	0.000000	0.000000	0.000000
19	noT	D       	OverallQuality	0.000000	0.000000	0.000000	0.000000	0.000000	0.000000	0.000000	0.604730
19	noT	E       	EaseOfPlaying	0.187500	1.000000	0.000000	0.744930	0.000000	0.000000	0.000000	0.000000
19	noT	E       	Liveliness	0.278720	1.000000	0.000000	0.244930	0.000000	0.000000	0.000000	0.000000
19	noT	E       	Responsiveness	0.150340	1.000000	0.000000	0.864860	0.000000	0.000000	0.000000	0.000000
19	noT	E       	Dynamics	0.616550	1.000000	0.000000	0.731420	0.000000	0.000000	0.000000	0.000000
19	noT	E       	Loudness/Power	0.363180	1.000000	0.000000	0.881760	0.000000	0.000000	0.000000	0.000000
19	noT	E       	Eveness	0.248310	1.000000	0.000000	0.594590	0.000000	0.000000	0.000000	0.000000
19	noT	E       	SoundRichness	0.182430	1.000000	0.000000	0.957770	0.000000	0.000000	0.000000	0.000000
19	noT	E       	SoundPalette	0.101350	1.000000	0.000000	0.827700	0.000000	0.000000	0.000000	0.000000
19	noT	E       	OverallQuality	0.000000	0.000000	0.000000	0.000000	0.000000	0.000000	0.000000	0.048986
20	N	A       	EaseOfPlaying	0.400000	1.000000	0.000000	0.949320	0.000000	0.000000	0.000000	0.000000
20	N	A       	Liveliness	0.625000	1.000000	0.000000	0.912160	0.000000	0.000000	0.000000	0.000000
20	N	A       	Responsiveness	1.000000	1.000000	0.000000	1.000000	0.000000	0.000000	0.000000	0.000000
20	N	A       	Dynamics	1.000000	1.000000	0.000000	0.984800	0.000000	0.000000	0.000000	0.000000
20	N	A       	Loudness/Power	0.500000	1.000000	0.000000	1.000000	0.000000	0.000000	0.000000	0.000000
20	N	A       	Eveness	0.500000	1.000000	0.000000	0.771960	0.000000	0.000000	0.000000	0.000000
20	N	A       	SoundRichness	0.731420	1.000000	0.000000	0.876690	0.000000	0.000000	0.000000	0.000000
20	N	A       	SoundPalette	0.942570	1.000000	0.000000	0.942570	0.000000	0.000000	0.000000	0.000000
20	N	A       	OverallQuality	0.000000	0.000000	0.000000	0.000000	0.000000	0.000000	0.000000	0.810810
20	N	B       	EaseOfPlaying	0.275340	1.000000	0.000000	0.929050	0.000000	0.000000	0.000000	0.000000
20	N	B       	Liveliness	0.381760	1.000000	0.000000	0.996620	0.000000	0.000000	0.000000	0.000000
20	N	B       	Responsiveness	0.187500	1.000000	0.000000	0.810810	0.000000	0.000000	0.000000	0.000000
20	N	B       	Dynamics	0.673990	1.000000	0.000000	0.864860	0.000000	0.000000	0.000000	0.000000
20	N	B       	Loudness/Power	0.902030	1.000000	0.000000	0.912160	0.000000	0.000000	0.000000	0.000000
20	N	B       	Eveness	0.376690	1.000000	0.000000	0.785470	0.000000	0.000000	0.000000	0.000000
20	N	B       	SoundRichness	0.278720	1.000000	0.000000	1.000000	0.000000	0.000000	0.000000	0.000000
20	N	B       	SoundPalette	0.239860	1.000000	0.000000	1.000000	0.000000	0.000000	0.000000	0.000000
20	N	B       	OverallQuality	0.000000	0.000000	0.000000	0.000000	0.000000	0.000000	0.000000	0.344590
20	N	C       	EaseOfPlaying	0.339530	1.000000	0.000000	0.881760	0.000000	0.000000	0.000000	0.000000
20	N	C       	Liveliness	0.778720	1.000000	0.000000	0.967910	0.000000	0.000000	0.000000	0.000000
20	N	C       	Responsiveness	0.410470	1.000000	0.000000	0.836150	0.000000	0.000000	0.000000	0.000000
20	N	C       	Dynamics	0.400000	1.000000	0.000000	0.900340	0.000000	0.000000	0.000000	0.000000
20	N	C       	Loudness/Power	0.668920	1.000000	0.000000	0.866550	0.000000	0.000000	0.000000	0.000000
20	N	C       	Eveness	0.903720	1.000000	0.000000	0.929050	0.000000	0.000000	0.000000	0.000000
20	N	C       	SoundRichness	0.123310	1.000000	0.000000	0.907090	0.000000	0.000000	0.000000	0.000000
20	N	C       	SoundPalette	0.530410	1.000000	0.000000	0.885140	0.000000	0.000000	0.000000	0.000000
20	N	C       	OverallQuality	0.000000	0.000000	0.000000	0.000000	0.000000	0.000000	0.000000	0.547300
20	N	D       	EaseOfPlaying	0.902030	1.000000	0.000000	1.000000	0.000000	0.000000	0.000000	0.000000
20	N	D       	Liveliness	0.652030	1.000000	0.000000	1.000000	0.000000	0.000000	0.000000	0.000000
20	N	D       	Responsiveness	0.962840	1.000000	0.000000	1.000000	0.000000	0.000000	0.000000	0.000000
20	N	D       	Dynamics	1.000000	1.000000	0.000000	1.000000	0.000000	0.000000	0.000000	0.000000
20	N	D       	Loudness/Power	0.944260	1.000000	0.000000	1.000000	0.000000	0.000000	0.000000	0.000000
20	N	D       	Eveness	0.925680	1.000000	0.000000	0.949320	0.000000	0.000000	0.000000	0.000000
20	N	D       	SoundRichness	0.184120	1.000000	0.000000	1.000000	0.000000	0.000000	0.000000	0.000000
20	N	D       	SoundPalette	1.000000	1.000000	0.000000	1.000000	0.000000	0.000000	0.000000	0.000000
20	N	D       	OverallQuality	0.000000	0.000000	0.000000	0.000000	0.000000	0.000000	0.000000	0.910470
20	N	E       	EaseOfPlaying	1.000000	1.000000	0.000000	1.000000	0.000000	0.000000	0.000000	0.000000
20	N	E       	Liveliness	0.978040	1.000000	0.000000	1.000000	0.000000	0.000000	0.000000	0.000000
20	N	E       	Responsiveness	0.810810	1.000000	0.000000	0.908780	0.000000	0.000000	0.000000	0.000000
20	N	E       	Dynamics	0.858110	1.000000	0.000000	0.866550	0.000000	0.000000	0.000000	0.000000
20	N	E       	Loudness/Power	1.000000	1.000000	0.000000	1.000000	0.000000	0.000000	0.000000	0.000000
20	N	E       	Eveness	0.876690	1.000000	0.000000	0.905410	0.000000	0.000000	0.000000	0.000000
20	N	E       	SoundRichness	0.902030	1.000000	0.000000	1.000000	0.000000	0.000000	0.000000	0.000000
20	N	E       	SoundPalette	1.000000	1.000000	0.000000	1.000000	0.000000	0.000000	0.000000	0.000000
20	N	E       	OverallQuality	0.000000	0.000000	0.000000	0.000000	0.000000	0.000000	0.000000	0.910470
20	noA	A       	EaseOfPlaying	0.895270	1.000000	0.000000	1.000000	0.000000	0.000000	0.000000	0.000000
20	noA	A       	Liveliness	0.500000	0.000000	1.000000	0.000000	0.000000	1.000000	0.000000	0.000000
20	noA	A       	Responsiveness	0.805740	1.000000	0.000000	1.000000	0.000000	0.000000	0.000000	0.000000
20	noA	A       	Dynamics	0.500000	0.000000	1.000000	0.000000	0.000000	1.000000	0.000000	0.000000
20	noA	A       	Loudness/Power	0.532090	0.000000	1.000000	0.000000	0.000000	1.000000	0.000000	0.000000
20	noA	A       	Eveness	0.668920	1.000000	0.000000	1.000000	0.000000	0.000000	0.000000	0.000000
20	noA	A       	SoundRichness	0.537160	0.000000	1.000000	0.000000	0.000000	1.000000	0.000000	0.000000
20	noA	A       	SoundPalette	0.564190	0.000000	1.000000	0.000000	0.000000	1.000000	0.000000	0.000000
20	noA	A       	OverallQuality	0.000000	0.000000	0.000000	0.000000	0.000000	0.000000	0.000000	0.880070
20	noA	B       	EaseOfPlaying	0.765200	1.000000	0.000000	0.910470	0.000000	0.000000	0.000000	0.000000
20	noA	B       	Liveliness	0.500000	0.000000	1.000000	0.000000	0.000000	1.000000	0.000000	0.000000
20	noA	B       	Responsiveness	0.500000	0.000000	1.000000	0.000000	0.000000	1.000000	0.000000	0.000000
20	noA	B       	Dynamics	0.500000	0.000000	1.000000	0.000000	0.000000	1.000000	0.000000	0.000000
20	noA	B       	Loudness/Power	0.500000	0.000000	1.000000	0.000000	0.000000	1.000000	0.000000	0.000000
20	noA	B       	Eveness	0.506760	0.000000	1.000000	0.000000	0.000000	1.000000	0.000000	0.000000
20	noA	B       	SoundRichness	0.500000	0.000000	1.000000	0.000000	0.000000	1.000000	0.000000	0.000000
20	noA	B       	SoundPalette	0.500000	0.000000	1.000000	0.000000	0.000000	1.000000	0.000000	0.000000
20	noA	B       	OverallQuality	0.000000	0.000000	0.000000	0.000000	0.000000	0.000000	0.000000	0.597970
20	noA	C       	EaseOfPlaying	0.856420	1.000000	0.000000	0.947640	0.000000	0.000000	0.000000	0.000000
20	noA	C       	Liveliness	0.500000	0.000000	1.000000	0.000000	0.000000	1.000000	0.000000	0.000000
20	noA	C       	Responsiveness	0.814190	1.000000	0.000000	0.954390	0.000000	0.000000	0.000000	0.000000
20	noA	C       	Dynamics	0.500000	0.000000	1.000000	0.000000	0.000000	1.000000	0.000000	0.000000
20	noA	C       	Loudness/Power	0.500000	0.000000	1.000000	0.000000	0.000000	1.000000	0.000000	0.000000
20	noA	C       	Eveness	0.500000	0.000000	1.000000	0.000000	0.000000	1.000000	0.000000	0.000000
20	noA	C       	SoundRichness	0.498310	0.000000	1.000000	0.000000	0.000000	1.000000	0.000000	0.000000
20	noA	C       	SoundPalette	0.500000	0.000000	1.000000	0.000000	0.000000	1.000000	0.000000	0.000000
20	noA	C       	OverallQuality	0.000000	0.000000	0.000000	0.000000	0.000000	0.000000	0.000000	0.542230
20	noA	D       	EaseOfPlaying	0.847970	1.000000	0.000000	1.000000	0.000000	0.000000	0.000000	0.000000
20	noA	D       	Liveliness	0.849660	1.000000	0.000000	0.984800	0.000000	0.000000	0.000000	0.000000
20	noA	D       	Responsiveness	0.797300	1.000000	0.000000	0.898650	0.000000	0.000000	0.000000	0.000000
20	noA	D       	Dynamics	0.500000	0.000000	1.000000	0.000000	0.000000	1.000000	0.000000	0.000000
20	noA	D       	Loudness/Power	0.500000	0.000000	1.000000	0.000000	0.000000	1.000000	0.000000	0.000000
20	noA	D       	Eveness	0.782090	1.000000	0.000000	0.925680	0.000000	0.000000	0.000000	0.000000
20	noA	D       	SoundRichness	0.505070	0.000000	1.000000	0.000000	0.000000	1.000000	0.000000	0.000000
20	noA	D       	SoundPalette	0.500000	0.000000	1.000000	0.000000	0.000000	1.000000	0.000000	0.000000
20	noA	D       	OverallQuality	0.000000	0.000000	0.000000	0.000000	0.000000	0.000000	0.000000	0.867910
20	noA	E       	EaseOfPlaying	0.746620	1.000000	0.000000	0.871620	0.000000	0.000000	0.000000	0.000000
20	noA	E       	Liveliness	0.824320	1.000000	0.000000	0.792230	0.000000	0.000000	0.000000	0.000000
20	noA	E       	Responsiveness	1.000000	1.000000	0.000000	1.000000	0.000000	0.000000	0.000000	0.000000
20	noA	E       	Dynamics	0.768580	1.000000	0.000000	1.000000	0.000000	0.000000	0.000000	0.000000
20	noA	E       	Loudness/Power	0.864860	1.000000	0.000000	0.923990	0.000000	0.000000	0.000000	0.000000
20	noA	E       	Eveness	0.500000	0.000000	1.000000	0.000000	0.000000	1.000000	0.000000	0.000000
20	noA	E       	SoundRichness	0.500000	0.000000	1.000000	0.000000	0.000000	1.000000	0.000000	0.000000
20	noA	E       	SoundPalette	0.500000	0.000000	1.000000	0.000000	0.000000	1.000000	0.000000	0.000000
20	noA	E       	OverallQuality	0.000000	0.000000	0.000000	0.000000	0.000000	0.000000	0.000000	1.000000
20	noT	A       	EaseOfPlaying	0.880070	1.000000	0.000000	0.934120	0.000000	0.000000	0.000000	0.000000
20	noT	A       	Liveliness	0.662160	1.000000	0.000000	1.000000	0.000000	0.000000	0.000000	0.000000
20	noT	A       	Responsiveness	0.440880	1.000000	0.000000	1.000000	0.000000	0.000000	0.000000	0.000000
20	noT	A       	Dynamics	0.398650	1.000000	0.000000	1.000000	0.000000	0.000000	0.000000	0.000000
20	noT	A       	Loudness/Power	0.800680	1.000000	0.000000	1.000000	0.000000	0.000000	0.000000	0.000000
20	noT	A       	Eveness	1.000000	1.000000	0.000000	1.000000	0.000000	0.000000	0.000000	0.000000
20	noT	A       	SoundRichness	0.500000	1.000000	0.000000	1.000000	0.000000	0.000000	0.000000	0.000000
20	noT	A       	SoundPalette	0.130070	1.000000	0.000000	1.000000	0.000000	0.000000	0.000000	0.000000
20	noT	A       	OverallQuality	0.000000	0.000000	0.000000	0.000000	0.000000	0.000000	0.000000	0.589530
20	noT	B       	EaseOfPlaying	0.903720	1.000000	0.000000	0.940880	0.000000	0.000000	0.000000	0.000000
20	noT	B       	Liveliness	1.000000	1.000000	0.000000	1.000000	0.000000	0.000000	0.000000	0.000000
20	noT	B       	Responsiveness	0.875000	1.000000	0.000000	1.000000	0.000000	0.000000	0.000000	0.000000
20	noT	B       	Dynamics	1.000000	1.000000	0.000000	1.000000	0.000000	0.000000	0.000000	0.000000
20	noT	B       	Loudness/Power	0.940880	1.000000	0.000000	1.000000	0.000000	0.000000	0.000000	0.000000
20	noT	B       	Eveness	1.000000	1.000000	0.000000	1.000000	0.000000	0.000000	0.000000	0.000000
20	noT	B       	SoundRichness	0.304050	1.000000	0.000000	1.000000	0.000000	0.000000	0.000000	0.000000
20	noT	B       	SoundPalette	0.927360	1.000000	0.000000	0.871620	0.000000	0.000000	0.000000	0.000000
20	noT	B       	OverallQuality	0.000000	0.000000	0.000000	0.000000	0.000000	0.000000	0.000000	0.890200
20	noT	C       	EaseOfPlaying	0.842910	1.000000	0.000000	0.944260	0.000000	0.000000	0.000000	0.000000
20	noT	C       	Liveliness	0.201010	1.000000	0.000000	1.000000	0.000000	0.000000	0.000000	0.000000
20	noT	C       	Responsiveness	0.229730	1.000000	0.000000	0.905410	0.000000	0.000000	0.000000	0.000000
20	noT	C       	Dynamics	0.170610	1.000000	0.000000	0.969590	0.000000	0.000000	0.000000	0.000000
20	noT	C       	Loudness/Power	0.891890	1.000000	0.000000	0.947640	0.000000	0.000000	0.000000	0.000000
20	noT	C       	Eveness	1.000000	1.000000	0.000000	1.000000	0.000000	0.000000	0.000000	0.000000
20	noT	C       	SoundRichness	0.000000	1.000000	0.000000	1.000000	0.000000	0.000000	0.000000	0.000000
20	noT	C       	SoundPalette	0.000000	1.000000	0.000000	1.000000	0.000000	0.000000	0.000000	0.000000
20	noT	C       	OverallQuality	0.000000	0.000000	0.000000	0.000000	0.000000	0.000000	0.000000	0.000000
20	noT	D       	EaseOfPlaying	1.000000	1.000000	0.000000	1.000000	0.000000	0.000000	0.000000	0.000000
20	noT	D       	Liveliness	0.298990	1.000000	0.000000	0.824320	0.000000	0.000000	0.000000	0.000000
20	noT	D       	Responsiveness	0.238180	1.000000	0.000000	1.000000	0.000000	0.000000	0.000000	0.000000
20	noT	D       	Dynamics	0.317570	1.000000	0.000000	0.815880	0.000000	0.000000	0.000000	0.000000
20	noT	D       	Loudness/Power	0.849660	1.000000	0.000000	0.743240	0.000000	0.000000	0.000000	0.000000
20	noT	D       	Eveness	1.000000	1.000000	0.000000	1.000000	0.000000	0.000000	0.000000	0.000000
20	noT	D       	SoundRichness	0.278720	1.000000	0.000000	1.000000	0.000000	0.000000	0.000000	0.000000
20	noT	D       	SoundPalette	0.258450	1.000000	0.000000	0.925680	0.000000	0.000000	0.000000	0.000000
20	noT	D       	OverallQuality	0.000000	0.000000	0.000000	0.000000	0.000000	0.000000	0.000000	0.638510
20	noT	E       	EaseOfPlaying	0.660470	1.000000	0.000000	1.000000	0.000000	0.000000	0.000000	0.000000
20	noT	E       	Liveliness	1.000000	1.000000	0.000000	1.000000	0.000000	0.000000	0.000000	0.000000
20	noT	E       	Responsiveness	0.831080	1.000000	0.000000	0.969590	0.000000	0.000000	0.000000	0.000000
20	noT	E       	Dynamics	0.896960	1.000000	0.000000	0.964530	0.000000	0.000000	0.000000	0.000000
20	noT	E       	Loudness/Power	0.226350	1.000000	0.000000	0.603040	0.000000	0.000000	0.000000	0.000000
20	noT	E       	Eveness	0.903720	1.000000	0.000000	0.972970	0.000000	0.000000	0.000000	0.000000
20	noT	E       	SoundRichness	0.847970	1.000000	0.000000	0.905410	0.000000	0.000000	0.000000	0.000000
20	noT	E       	SoundPalette	0.979730	1.000000	0.000000	1.000000	0.000000	0.000000	0.000000	0.000000
20	noT	E       	OverallQuality	0.000000	0.000000	0.000000	0.000000	0.000000	0.000000	0.000000	0.979730
